# Supplementary material for: N′-(2-Hy­droxy­benzyl­idene)-3-methyl­benzohydrazide
Source: Acta Crystallogr Sect E Struct Rep Online. 2011 Nov 25;67(Pt 12):o3439. doi: 10.1107/S1600536811049944 (PMC3239072; doi:10.1107/S1600536811049944)
Supplement: Supplementary file 2 [file e-67-o3439-Isup2.hkl]

# 
# h,k,l, Fc-squared, Fo-squared, sigma(Fo-squared) and status flag 
# 
data_I
_shelx_title ' A in P2(1)/c' 
_shelx_refln_list_code          4 
_shelx_F_calc_maximum      228.42 
_exptl_crystal_F_000       536.00 
_reflns_d_resolution_high  0.7976 
 
loop_ 
 _symmetry_equiv_pos_as_xyz 
 'x, y, z' 
 '-x, y+1/2, -z+1/2' 
 '-x, -y, -z' 
 'x, -y-1/2, z-1/2' 
 
_cell_length_a    11.0423 
_cell_length_b    13.5880 
_cell_length_c     8.7936 
_cell_angle_alpha  90.000 
_cell_angle_beta   94.406 
_cell_angle_gamma  90.000 
 
_shelx_F_squared_multiplier     1.000 
 
loop_ 
 _refln_index_h 
 _refln_index_k 
 _refln_index_l 
 _refln_F_squared_calc 
 _refln_F_squared_meas 
 _refln_F_squared_sigma 
 _refln_observed_status 
   2   0   0       32.83       55.03      2.15 o 
   3   0   0     1234.15     1073.43     21.23 o 
   4   0   0      116.64      101.26      3.99 o 
   5   0   0     1072.33      939.61     20.03 o 
   6   0   0        0.21        1.51      1.75 o 
   7   0   0       57.83       65.41      4.47 o 
   8   0   0        0.46       -3.02      2.07 o 
   9   0   0        6.21        3.86      2.74 o 
  10   0   0        0.06       -0.41      3.23 o 
  11   0   0       26.61       33.41      8.50 o 
  12   0   0        6.20        4.15      4.40 o 
  13   0   0        1.76       -2.77      4.77 o 
   1   1   0     6137.44     5529.44     99.99 o 
   2   1   0      826.92      932.33     12.78 o 
   3   1   0     5446.27     5331.73     68.90 o 
   4   1   0        2.89        2.99      0.97 o 
   5   1   0      997.14      920.67     13.94 o 
   6   1   0      336.87      373.56      7.25 o 
   7   1   0       30.02       28.65      2.36 o 
   8   1   0        0.14        0.51      1.58 o 
   9   1   0      108.09      106.29      5.00 o 
  10   1   0       17.65       19.26      3.52 o 
  11   1   0        2.65        1.60      3.77 o 
  12   1   0        1.94       -0.38      2.84 o 
  13   1   0       21.06       28.61      4.79 o 
   0   2   0     2814.68     2407.45     76.31 o 
   1   2   0        1.04        0.31      0.62 o 
   2   2   0     4125.07     3853.84     49.88 o 
   3   2   0     1951.51     1881.57     25.36 o 
   4   2   0     1395.36     1284.80     18.22 o 
   5   2   0       17.88       18.56      1.66 o 
   6   2   0      359.02      389.07      7.53 o 
   7   2   0      237.93      259.17      6.09 o 
   8   2   0        9.87        9.10      2.01 o 
   9   2   0       25.80       36.05      3.40 o 
  10   2   0        7.67        2.25      2.44 o 
  11   2   0        8.56        0.68      2.99 o 
  12   2   0        6.51        7.52      3.48 o 
  13   2   0        7.52        7.04      3.61 o 
   1   3   0        1.76       -1.04      0.69 o 
   2   3   0      331.87      260.27      4.62 o 
   3   3   0      305.22      328.72      5.75 o 
   4   3   0       20.49       23.38      1.80 o 
   5   3   0        4.48        4.39      1.25 o 
   6   3   0      321.92      292.39      6.99 o 
   7   3   0        2.43       -0.03      1.40 o 
   8   3   0      636.73      626.51     12.60 o 
   9   3   0      160.43      167.57      9.70 o 
  10   3   0        0.27       -1.51      2.12 o 
  11   3   0       21.58       22.93      3.92 o 
  12   3   0        1.04        1.96      3.11 o 
  13   3   0        0.03       -1.70      3.14 o 
   0   4   0     1464.11     1476.72     28.49 o 
   1   4   0       69.29       54.20      2.65 o 
   2   4   0       49.46       30.73      2.45 o 
   3   4   0       12.72       11.70      1.25 o 
   4   4   0        4.95        2.92      1.12 o 
   5   4   0      561.44      640.33     10.65 o 
   6   4   0        1.95        2.74      1.52 o 
   7   4   0       70.64       71.45      3.74 o 
   8   4   0        0.31        3.44      1.90 o 
   9   4   0       19.30       21.70      3.05 o 
  10   4   0        0.41       -3.18      2.12 o 
  11   4   0        0.74       -1.80      2.64 o 
  12   4   0       10.53        6.03      3.38 o 
  13   4   0        5.41        4.90      4.39 o 
   1   5   0      173.07      162.38      3.66 o 
   2   5   0      576.22      554.53     11.24 o 
   3   5   0        0.75        1.25      0.94 o 
   4   5   0      556.07      532.53      9.13 o 
   5   5   0       42.76       36.33      2.29 o 
   6   5   0       33.39       42.68      2.61 o 
   7   5   0        5.55        8.16      1.87 o 
   8   5   0       30.34       27.26      3.06 o 
   9   5   0        0.18       -2.27      2.01 o 
  10   5   0        6.72        5.97      2.97 o 
  11   5   0        7.82        8.92      3.41 o 
  12   5   0        1.48        0.23      3.89 o 
  13   5   0       17.42       11.46      5.34 o 
   0   6   0      864.41      920.17     19.47 o 
   1   6   0        0.93        1.97      1.38 o 
   2   6   0      557.89      598.34     10.79 o 
   3   6   0      333.19      334.91      6.50 o 
   4   6   0        1.80       -1.38      1.09 o 
   5   6   0      240.05      281.70      6.20 o 
   6   6   0        0.58       -0.46      1.31 o 
   7   6   0       26.85       31.43      2.70 o 
   8   6   0       77.22       84.17      4.66 o 
   9   6   0       42.20       45.01      3.89 o 
  10   6   0        0.30       -2.31      2.73 o 
  11   6   0        2.71        4.95      3.60 o 
  12   6   0        1.52       -1.98      5.39 o 
   1   7   0        0.00       -1.17      1.06 o 
   2   7   0       26.02       46.10      2.66 o 
   3   7   0     1244.03     1291.32     21.10 o 
   4   7   0       71.74       85.19      4.11 o 
   5   7   0       15.86       15.57      1.93 o 
   6   7   0      165.60      147.60      5.32 o 
   7   7   0       13.16       16.27      2.39 o 
   8   7   0       36.40       33.80      4.19 o 
   9   7   0       17.54       21.40      4.54 o 
  10   7   0       12.39       18.47      4.63 o 
  11   7   0       15.52       11.59      4.69 o 
  12   7   0       15.99       18.76      6.85 o 
   0   8   0      193.03      179.47      6.52 o 
   1   8   0       11.20       13.67      1.73 o 
   2   8   0       15.46       16.21      2.10 o 
   3   8   0       81.13       94.78      4.61 o 
   4   8   0      323.09      327.56      7.08 o 
   5   8   0       36.47       29.76      2.94 o 
   6   8   0        4.26        6.88      2.52 o 
   7   8   0       12.35       11.80      3.58 o 
   8   8   0        0.76       -1.66      3.01 o 
   9   8   0       14.92        7.86      5.66 o 
  10   8   0       70.12       63.15      9.02 o 
  11   8   0        0.69        0.12      4.18 o 
  12   8   0       18.48       11.18      6.73 o 
   1   9   0       13.87       18.05      2.23 o 
   2   9   0       24.39       30.50      2.93 o 
   3   9   0       14.70       18.20      2.79 o 
   4   9   0        0.11        0.09      2.06 o 
   5   9   0        0.43        0.15      2.02 o 
   6   9   0       10.34        9.07      2.84 o 
   7   9   0        2.20        0.66      3.27 o 
   8   9   0        0.71        1.67      3.45 o 
   9   9   0        8.69        3.03      4.76 o 
  10   9   0        7.34        6.90      4.47 o 
  11   9   0        9.20        5.28      4.68 o 
   0  10   0       31.98       41.16      3.97 o 
   1  10   0      229.89      217.86      6.24 o 
   2  10   0        0.78        3.00      2.10 o 
   3  10   0        0.39        1.73      2.06 o 
   4  10   0      418.49      399.84     10.98 o 
   5  10   0      285.73      269.55      8.99 o 
   6  10   0        4.33        4.37      2.82 o 
   7  10   0        3.44       -1.47      4.35 o 
   8  10   0        3.74        1.89      3.67 o 
   9  10   0        2.79        3.31      4.12 o 
  10  10   0        7.20        2.92      4.18 o 
  11  10   0        2.43        1.97      4.78 o 
   1  11   0       21.21       26.17      4.21 o 
   2  11   0      162.55      152.85      7.53 o 
   3  11   0      287.78      305.72     11.25 o 
   4  11   0      245.86      271.82      9.06 o 
   5  11   0       21.61       25.65      3.91 o 
   6  11   0       67.60       73.80      5.61 o 
   7  11   0        1.79        0.14      3.37 o 
   8  11   0        0.32        0.31      3.74 o 
   9  11   0        4.40        6.51      4.39 o 
  10  11   0        0.07       -1.54      4.31 o 
   0  12   0      743.33      705.85     33.59 o 
   1  12   0      246.25      265.57     20.53 o 
   2  12   0       29.82       20.36      4.01 o 
   3  12   0       15.03       15.71      3.93 o 
   4  12   0        0.01        4.96      3.47 o 
   5  12   0       23.24       28.61      8.62 o 
   6  12   0        1.23        5.64      3.91 o 
   7  12   0       19.48       21.55      5.02 o 
   8  12   0        0.07       -2.92      3.75 o 
   9  12   0        0.11        0.52      4.47 o 
   1  13   0        6.14        1.82      4.18 o 
   2  13   0       38.59       47.22      8.29 o 
   3  13   0       12.27       14.13      9.95 o 
   4  13   0       48.21       48.79      7.27 o 
   5  13   0        0.73        2.07      3.47 o 
   6  13   0        4.85        5.75      5.13 o 
   7  13   0        4.55        8.40      5.55 o 
   8  13   0        1.66        8.13      8.29 o 
   0  14   0        1.15       -7.46      4.98 o 
   1  14   0        2.63       -3.64      4.15 o 
   2  14   0        0.26        0.75      3.66 o 
   3  14   0       14.09        9.97      4.48 o 
   4  14   0        4.73        4.29      9.12 o 
   5  14   0       28.91       34.98      7.18 o 
   6  14   0        0.18       -1.97      5.13 o 
   7  14   0        0.17        8.44      6.30 o 
   1  15   0       11.25       13.74      5.13 o 
   2  15   0        7.79       12.40      4.78 o 
   3  15   0        1.52        4.19      4.66 o 
   4  15   0        0.01        3.33      4.83 o 
   5  15   0       10.68        8.71      9.12 o 
   6  15   0        4.76       10.37      9.54 o 
   0  16   0        0.22        8.29      7.05 o 
   1  16   0        1.55        3.65      4.66 o 
   2  16   0        0.86        3.81      6.01 o 
   3  16   0        1.09        1.04      4.99 o 
   4  16   0       11.07        2.49      5.28 o 
 -13   1   1        0.19       -2.39      3.09 o 
 -12   1   1        7.57        1.45      4.19 o 
 -11   1   1       21.99       16.80      3.89 o 
 -10   1   1       15.81       17.56      4.27 o 
  -9   1   1       18.42       26.64      3.44 o 
  -8   1   1      191.61      179.39      5.74 o 
  -7   1   1       11.63       11.27      1.79 o 
  -6   1   1      133.34      114.16      3.53 o 
  -5   1   1       23.79       24.83      1.73 o 
  -4   1   1        0.10        1.12      0.85 o 
  -3   1   1    36916.06    32844.77    657.56 o 
  -2   1   1      383.18      361.77      6.21 o 
  -1   1   1       10.37        3.83      1.25 o 
   0   1   1        1.16        5.54      0.79 o 
   1   1   1    14946.21    13074.78    182.62 o 
   2   1   1       20.67       11.93      1.04 o 
   3   1   1        7.58       14.32      1.58 o 
   4   1   1      383.28      390.35      6.87 o 
   5   1   1      591.10      578.17      9.70 o 
   6   1   1        6.96        5.74      1.45 o 
   7   1   1       99.08       98.89      4.88 o 
   8   1   1      106.78      100.71      4.95 o 
   9   1   1       12.20       15.31      2.43 o 
  10   1   1        0.03        2.15      2.08 o 
  11   1   1       22.25       29.80      4.18 o 
  12   1   1        7.03        6.67      3.40 o 
  13   1   1        6.57        9.00      5.39 o 
 -13   2   1        0.08       -3.37      4.25 o 
 -12   2   1        7.29       14.42      5.12 o 
 -11   2   1       13.98       14.39      3.40 o 
 -10   2   1        6.92       -1.09      2.36 o 
  -9   2   1        7.38        8.71      2.66 o 
  -8   2   1      262.85      254.93      9.12 o 
  -7   2   1      268.56      287.70      6.38 o 
  -6   2   1      256.65      275.77      5.87 o 
  -5   2   1        1.14        0.98      1.04 o 
  -4   2   1     2801.63     2552.76     42.18 o 
  -3   2   1     8115.42     7747.51     99.53 o 
  -2   2   1       18.52       12.36      1.42 o 
  -1   2   1     1042.54     1100.68     18.23 o 
   0   2   1      629.77      543.57      9.84 o 
   1   2   1      224.41      194.57      3.95 o 
   2   2   1      471.64      402.32      6.43 o 
   3   2   1      258.08      307.49      5.50 o 
   4   2   1      130.31      134.72      3.45 o 
   5   2   1      291.84      247.70      5.39 o 
   6   2   1     1498.83     1421.40     21.09 o 
   7   2   1      232.73      230.22      8.19 o 
   8   2   1        0.92        0.95      1.68 o 
   9   2   1       30.01       33.74      3.11 o 
  10   2   1        9.81        9.06      2.64 o 
  11   2   1       41.34       38.21      4.49 o 
  12   2   1       10.94       15.35      4.91 o 
  13   2   1        1.42        6.32      3.65 o 
 -13   3   1        0.86       -2.22      3.28 o 
 -12   3   1        1.41       -2.44      2.82 o 
 -11   3   1        0.00        1.95      2.81 o 
 -10   3   1       27.05       27.82      3.82 o 
  -9   3   1       28.37       24.82      3.20 o 
  -8   3   1        1.64        0.27      1.67 o 
  -7   3   1      333.17      317.38      7.67 o 
  -6   3   1      904.25      880.63     15.42 o 
  -5   3   1      195.65      187.20      4.35 o 
  -4   3   1      277.23      296.59      5.80 o 
  -3   3   1      528.31      521.04      8.18 o 
  -2   3   1       22.47       22.11      1.22 o 
  -1   3   1     1710.62     1734.56     25.47 o 
   0   3   1       77.85       67.75      2.52 o 
   1   3   1      127.86      109.46      2.86 o 
   2   3   1        1.31       -0.11      0.75 o 
   3   3   1       68.60       63.59      2.97 o 
   4   3   1        0.54        0.70      0.97 o 
   5   3   1       98.82      105.70      3.42 o 
   6   3   1      190.08      188.09      4.91 o 
   7   3   1      107.42      117.05      4.79 o 
   8   3   1       18.05       20.56      2.50 o 
   9   3   1       29.22       40.92      3.31 o 
  10   3   1      108.13      113.10      6.65 o 
  11   3   1       12.82       11.63      4.02 o 
  12   3   1       33.72       29.46      5.03 o 
  13   3   1        2.11       -0.85      3.99 o 
 -13   4   1        2.61        2.24      3.47 o 
 -12   4   1       13.03       17.04      4.02 o 
 -11   4   1       54.99       57.14      5.32 o 
 -10   4   1        4.60        4.92      2.68 o 
  -9   4   1      193.59      200.06      7.99 o 
  -8   4   1        8.67        5.77      2.16 o 
  -7   4   1       33.33       34.34      2.86 o 
  -6   4   1        8.31        8.74      1.57 o 
  -5   4   1      359.82      345.59      6.68 o 
  -4   4   1      138.70      140.81      3.49 o 
  -3   4   1      267.97      233.33      4.53 o 
  -2   4   1       58.89       69.60      2.85 o 
  -1   4   1      304.71      217.70      4.68 o 
   0   4   1     1455.01     1479.96     20.24 o 
   1   4   1      251.72      250.66      5.37 o 
   2   4   1       79.95       91.14      2.53 o 
   3   4   1      258.08      233.24      5.38 o 
   4   4   1        1.17        1.54      1.12 o 
   5   4   1     2098.42     2129.58     32.77 o 
   6   4   1        7.73        9.89      1.80 o 
   7   4   1       65.53       66.71      3.43 o 
   8   4   1       40.24       39.66      3.10 o 
   9   4   1        6.59        7.36      2.19 o 
  10   4   1       42.21       50.70      4.31 o 
  11   4   1       25.81       18.48      4.08 o 
  12   4   1       16.90       19.38      4.92 o 
  13   4   1        3.11       13.70      4.99 o 
 -13   5   1        1.20        4.37      5.25 o 
 -12   5   1       10.39       11.45      4.61 o 
 -11   5   1       30.04       33.73      4.60 o 
 -10   5   1       19.84       21.96      3.83 o 
  -9   5   1       12.95       14.22      4.43 o 
  -8   5   1      176.21      185.95      6.10 o 
  -7   5   1       90.81       83.48      4.93 o 
  -6   5   1      131.26      131.11      6.08 o 
  -5   5   1       79.16       72.73      2.92 o 
  -4   5   1        2.21        5.25      1.82 o 
  -3   5   1       28.55       26.61      1.79 o 
  -2   5   1      177.56      168.76      3.97 o 
  -1   5   1      622.33      541.87      9.62 o 
   0   5   1        5.21       10.57      1.16 o 
   1   5   1      117.89      149.39      3.51 o 
   2   5   1     1085.52     1182.17     17.07 o 
   3   5   1       11.98       15.03      1.65 o 
   4   5   1      238.62      305.80      6.17 o 
   5   5   1        4.85        6.00      1.56 o 
   6   5   1      260.73      251.92      5.99 o 
   7   5   1        3.59        3.92      1.94 o 
   8   5   1        0.19        0.06      2.00 o 
   9   5   1        7.48       10.42      3.52 o 
  10   5   1       11.67        9.62      3.91 o 
  11   5   1       13.41       13.18      3.88 o 
  12   5   1        3.48        6.18      4.80 o 
  13   5   1        2.44        4.86      5.96 o 
 -12   6   1       19.66       21.13     14.31 o 
 -11   6   1        6.36        4.56      3.97 o 
 -10   6   1        1.39       -2.50      3.23 o 
  -9   6   1       12.52       13.97      3.29 o 
  -8   6   1       21.24       18.13      2.80 o 
  -7   6   1       48.18       46.71      3.32 o 
  -6   6   1       99.27      111.06      5.03 o 
  -5   6   1       60.39       64.66      2.87 o 
  -4   6   1        0.00       -1.12      1.03 o 
  -3   6   1        2.80        1.66      1.09 o 
  -2   6   1      212.38      211.79      4.94 o 
  -1   6   1      380.93      465.29      7.94 o 
   0   6   1     1395.62     1601.74     22.47 o 
   1   6   1      109.71      147.21      3.73 o 
   2   6   1        0.04        4.14      1.41 o 
   3   6   1       94.64       87.80      5.11 o 
   4   6   1      105.67      105.76      3.86 o 
   5   6   1       20.21       37.06      2.54 o 
   6   6   1       21.63       24.19      2.32 o 
   7   6   1        1.25       -1.33      2.75 o 
   8   6   1        0.40       -1.21      2.13 o 
   9   6   1       44.79       50.57      6.04 o 
  10   6   1       28.13       28.66      4.50 o 
  11   6   1        2.24        0.13      3.19 o 
  12   6   1        0.95        5.38      4.33 o 
 -12   7   1        3.67        6.26      5.55 o 
 -11   7   1        1.61       -2.49      4.54 o 
 -10   7   1        4.44        7.53      4.06 o 
  -9   7   1        0.89       -1.05      2.59 o 
  -8   7   1       64.07       72.70      5.20 o 
  -7   7   1        4.11        4.64      2.45 o 
  -6   7   1        1.12        1.70      1.74 o 
  -5   7   1       76.23       82.56      3.55 o 
  -4   7   1       13.66       17.65      2.57 o 
  -3   7   1       88.45      110.11      4.25 o 
  -2   7   1      110.49      120.29      4.49 o 
  -1   7   1       94.31       99.46      4.46 o 
   0   7   1       90.59       80.78      3.12 o 
   1   7   1      449.25      543.04      9.29 o 
   2   7   1      432.25      464.95      9.41 o 
   3   7   1       12.93       15.76      1.94 o 
   4   7   1      171.54      175.44      4.68 o 
   5   7   1       30.81       30.17      2.84 o 
   6   7   1       20.80       24.76      2.86 o 
   7   7   1        1.17        1.29      2.03 o 
   8   7   1        0.03       -2.87      2.07 o 
   9   7   1        6.40        5.79      3.71 o 
  10   7   1       11.74       13.34      3.69 o 
  11   7   1       29.07       28.34      5.90 o 
  12   7   1        2.56        2.68      5.42 o 
 -12   8   1        2.78       16.94      6.89 o 
 -11   8   1        5.82       13.27      6.14 o 
 -10   8   1        3.94        9.58      4.39 o 
  -9   8   1       19.70       23.45      5.09 o 
  -8   8   1       56.90       60.28      5.02 o 
  -7   8   1        0.00        3.45      2.52 o 
  -6   8   1       79.51       88.53      5.27 o 
  -5   8   1        1.95        2.78      1.84 o 
  -4   8   1       62.78       84.88      6.87 o 
  -3   8   1        2.61        2.42      1.68 o 
  -2   8   1        0.52        1.62      1.62 o 
  -1   8   1       30.85       33.34      2.16 o 
   0   8   1      528.43      592.71     10.21 o 
   1   8   1        5.17        6.77      1.61 o 
   2   8   1      163.67      161.95      5.06 o 
   3   8   1      299.49      271.53      9.03 o 
   4   8   1       85.47       91.14      4.21 o 
   5   8   1      289.43      286.32      7.81 o 
   6   8   1       56.30       60.68      4.04 o 
   7   8   1        3.44        2.28      2.39 o 
   8   8   1       21.51       26.30      3.53 o 
   9   8   1        0.00       -1.31      3.34 o 
  10   8   1        3.16        5.14      4.46 o 
  11   8   1        3.18        0.56      4.14 o 
 -11   9   1       13.45       19.46      6.67 o 
 -10   9   1        0.47        4.02      4.17 o 
  -9   9   1        5.34        7.91      6.17 o 
  -8   9   1       51.65       48.67      5.96 o 
  -7   9   1      476.99      482.53     15.31 o 
  -6   9   1       70.99       82.66      5.59 o 
  -5   9   1       38.60       38.75      3.38 o 
  -4   9   1      102.74      112.32      5.59 o 
  -3   9   1       12.45        9.44      2.31 o 
  -2   9   1      201.60      197.23      6.49 o 
  -1   9   1       43.33       38.41      2.90 o 
   0   9   1       60.51       63.13      3.45 o 
   1   9   1       37.40       29.13      2.37 o 
   2   9   1        1.94       -1.59      1.55 o 
   3   9   1        0.18        3.59      1.80 o 
   4   9   1       47.05       50.79      5.87 o 
   5   9   1      122.03      124.48      7.50 o 
   6   9   1       63.25       69.09      5.99 o 
   7   9   1      137.03      124.77      6.73 o 
   8   9   1       28.17       32.36      5.47 o 
   9   9   1      141.08      134.30      9.18 o 
  10   9   1       14.36       20.02      7.60 o 
  11   9   1       19.42       13.74      5.29 o 
 -11  10   1        2.21       -2.73      5.42 o 
 -10  10   1       22.61       21.17      5.74 o 
  -9  10   1        9.91        6.86      4.12 o 
  -8  10   1       28.02       24.52      6.05 o 
  -7  10   1        4.50        5.33      3.53 o 
  -6  10   1      168.44      204.45     12.17 o 
  -5  10   1      218.00      214.59      7.76 o 
  -4  10   1      107.31      122.89      6.00 o 
  -3  10   1      131.25      124.46     13.59 o 
  -2  10   1       16.38       15.55      2.89 o 
  -1  10   1        2.96        2.96      1.83 o 
   0  10   1      264.75      275.12      8.39 o 
   1  10   1       38.82       51.82      4.07 o 
   2  10   1        6.06        6.86      2.42 o 
   3  10   1      433.17      389.25      9.40 o 
   4  10   1      166.97      175.04     13.71 o 
   5  10   1       51.26       47.02      4.50 o 
   6  10   1      114.91      132.16      6.92 o 
   7  10   1       35.03       29.28      4.30 o 
   8  10   1       60.39       60.80      6.67 o 
   9  10   1       12.32       14.57      5.07 o 
  10  10   1        9.47        9.21      5.02 o 
 -10  11   1        0.00        1.10      4.55 o 
  -9  11   1        1.58        5.25      4.47 o 
  -8  11   1       20.39       30.05      5.67 o 
  -7  11   1        4.48        6.65      3.96 o 
  -6  11   1       27.86       27.21      5.02 o 
  -5  11   1       47.99       48.94      4.74 o 
  -4  11   1      458.38      488.50     12.78 o 
  -3  11   1      496.54      523.64     13.71 o 
  -2  11   1       17.65       20.28      4.73 o 
  -1  11   1       22.36       25.68      3.40 o 
   0  11   1       21.81       25.17      4.49 o 
   1  11   1      179.12      160.02     16.83 o 
   2  11   1      645.77      658.64     22.29 o 
   3  11   1       54.08       57.93      6.68 o 
   4  11   1       20.32       24.18      4.47 o 
   5  11   1       19.86       28.05      4.16 o 
   6  11   1       13.05       11.40      3.48 o 
   7  11   1        2.37        0.35      2.92 o 
   8  11   1        0.01        2.07      4.50 o 
   9  11   1        0.79        3.89      4.20 o 
  10  11   1        3.90        5.25      4.72 o 
  -9  12   1        0.98       -1.64      4.44 o 
  -8  12   1        2.45        2.34      4.13 o 
  -7  12   1        2.48        4.86      4.37 o 
  -6  12   1        0.32       -0.72      3.67 o 
  -5  12   1       34.24       44.00      7.63 o 
  -4  12   1       34.48       41.14      4.43 o 
  -3  12   1      122.21      120.39      7.71 o 
  -2  12   1        0.00        4.52      3.27 o 
  -1  12   1      228.00      238.10     11.65 o 
   0  12   1       25.41       30.20      4.85 o 
   1  12   1      653.85      633.93     17.95 o 
   2  12   1        4.52       -1.06      3.77 o 
   3  12   1       56.73       42.35      5.32 o 
   4  12   1        0.50       -4.70      3.13 o 
   5  12   1        0.00        3.27      3.47 o 
   6  12   1        2.65        3.88      4.14 o 
   7  12   1        1.34       -2.47      4.54 o 
   8  12   1        1.41        5.57      5.71 o 
   9  12   1        0.13        2.55      4.61 o 
  -8  13   1        0.01        2.28      4.78 o 
  -7  13   1        0.65        3.22      4.33 o 
  -6  13   1       13.26       13.72      4.61 o 
  -5  13   1        5.53        0.41      6.64 o 
  -4  13   1        0.39       -1.66      5.81 o 
  -3  13   1       43.99       35.39      6.37 o 
  -2  13   1      190.66      204.04     17.00 o 
  -1  13   1        1.95        5.35      4.07 o 
   1  13   1        5.54        4.23      3.27 o 
   2  13   1       10.60       15.22      7.36 o 
   3  13   1        0.30        0.20      3.19 o 
   4  13   1       42.59       28.45      5.08 o 
   5  13   1        0.93        2.31      3.60 o 
   6  13   1        7.88       10.48      4.39 o 
   7  13   1        0.12        2.30      7.05 o 
   8  13   1        0.10       -1.44      5.55 o 
  -7  14   1       18.03       20.32     10.37 o 
  -6  14   1        1.75        1.66      7.88 o 
  -5  14   1       10.42       -7.46      6.64 o 
  -4  14   1       16.87       31.84      9.33 o 
  -3  14   1       46.44       40.37      7.02 o 
  -2  14   1        2.96        9.70      4.83 o 
  -1  14   1       13.71       15.10      4.96 o 
   0  14   1        2.40        3.67      4.07 o 
   1  14   1        0.13       -0.97      3.95 o 
   2  14   1        6.48       11.56      7.46 o 
   3  14   1       14.76       16.80      4.61 o 
   4  14   1        9.10       12.65      4.47 o 
   5  14   1       17.57       11.14      5.10 o 
   6  14   1       26.77       26.60      9.37 o 
   7  14   1        7.25        4.62      6.01 o 
  -6  15   1       13.70        4.98      9.12 o 
  -5  15   1        0.14       -9.95      6.64 o 
  -4  15   1        0.60        1.24      7.88 o 
  -3  15   1        0.04       -3.07      4.37 o 
  -2  15   1        1.02        1.04      4.40 o 
  -1  15   1        5.04        3.51      4.37 o 
   0  15   1        3.70        7.61      4.96 o 
   1  15   1        1.54       -2.26      3.66 o 
   2  15   1        0.99        1.45      4.40 o 
   3  15   1        1.20        3.46      4.37 o 
   4  15   1        2.74       -2.86      4.77 o 
   5  15   1        0.05        1.73      4.33 o 
   6  15   1        0.22       -4.02      5.71 o 
  -4  16   1        0.06        4.98      9.54 o 
  -3  16   1        3.94        4.51      5.39 o 
  -2  16   1        5.20        7.60      5.13 o 
  -1  16   1        0.11        1.87      4.69 o 
   0  16   1       14.82        5.43      6.84 o 
   1  16   1        0.62        1.24      4.40 o 
   2  16   1        3.69        5.00      6.01 o 
   3  16   1        0.00        2.07      4.99 o 
   4  16   1        0.03        2.37      4.96 o 
 -13   0   2        0.08        0.86      6.22 o 
 -12   0   2        1.84        5.28      4.78 o 
 -11   0   2       88.28       88.20     24.68 o 
 -10   0   2        2.15        8.41      4.15 o 
  -9   0   2       71.98       71.21     12.23 o 
  -8   0   2       31.45       27.91      4.83 o 
  -7   0   2        3.12        3.07      5.39 o 
  -6   0   2     1531.64     1651.27     33.29 o 
  -5   0   2      160.61      183.01     10.63 o 
  -4   0   2      452.33      504.07     20.11 o 
  -3   0   2      992.28      960.27     30.69 o 
  -2   0   2    52173.67    40499.35   1025.39 o 
  -1   0   2        3.46        9.92      1.59 o 
   0   0   2        0.42        2.76      1.20 o 
   1   0   2       63.89       47.16      3.06 o 
   2   0   2     5010.59     4487.44     82.83 o 
   3   0   2     1204.82      998.89     20.89 o 
   4   0   2      894.51      898.68     20.53 o 
   5   0   2      519.77      446.52     17.63 o 
   6   0   2       26.66       38.15      3.60 o 
   7   0   2        0.30        0.38      1.95 o 
   8   0   2       47.84       52.63      7.73 o 
   9   0   2        3.85        1.68      2.82 o 
  10   0   2        0.83       -4.02      2.68 o 
  11   0   2        2.03        5.80      4.99 o 
  12   0   2      103.63      123.64     10.54 o 
  13   0   2        6.66        3.20      4.83 o 
 -13   1   2        0.33        3.31      3.56 o 
 -12   1   2        1.32        0.31      3.04 o 
 -11   1   2       22.33       15.59      3.71 o 
 -10   1   2       39.24       43.19      4.54 o 
  -9   1   2        1.35       -2.84      1.89 o 
  -8   1   2       51.07       58.20      4.35 o 
  -7   1   2      100.28      100.13      4.58 o 
  -6   1   2      659.81      598.02     10.03 o 
  -5   1   2      240.54      269.65      6.09 o 
  -4   1   2      424.19      434.74      8.18 o 
  -3   1   2     1195.38     1155.80     17.99 o 
  -2   1   2     3132.66     3159.11     45.54 o 
  -1   1   2        7.32       12.52      1.11 o 
   0   1   2      181.08      221.34      4.58 o 
   1   1   2     2233.84     2035.43     27.33 o 
   2   1   2      173.26      234.07      4.57 o 
   3   1   2     3088.71     2834.60     39.66 o 
   4   1   2      107.23      116.70      6.80 o 
   5   1   2        4.26       10.56      2.35 o 
   6   1   2        6.73       10.09      1.81 o 
   7   1   2       24.69       30.06      2.75 o 
   8   1   2        0.21       -0.04      1.62 o 
   9   1   2       10.23        6.93      2.26 o 
  10   1   2        1.83        2.83      2.20 o 
  11   1   2       81.61       99.78      5.87 o 
  12   1   2       21.79       27.94      4.48 o 
  13   1   2        2.13        2.34      4.53 o 
 -13   2   2        2.51        3.42      3.61 o 
 -12   2   2        0.38        2.10      3.15 o 
 -11   2   2       11.10        9.13      3.41 o 
 -10   2   2       33.09       28.16      3.90 o 
  -9   2   2        0.06       -0.21      2.45 o 
  -8   2   2        2.62        3.30      2.02 o 
  -7   2   2       28.31       31.76      2.69 o 
  -6   2   2     1315.67     1282.86     21.08 o 
  -5   2   2      939.89      894.49     15.16 o 
  -4   2   2       10.57       11.67      1.45 o 
  -3   2   2       17.63       16.57      1.43 o 
  -2   2   2     1493.08     1430.37     24.09 o 
  -1   2   2      438.01      427.78      7.22 o 
   0   2   2     1750.08     1627.45     24.19 o 
   1   2   2       39.63       60.53      3.15 o 
   2   2   2      200.68      208.66      4.18 o 
   3   2   2        3.89        4.80      1.11 o 
   4   2   2     1279.81     1259.39     18.53 o 
   5   2   2      281.92      312.40      6.53 o 
   6   2   2       36.86       27.58      2.63 o 
   7   2   2       39.35       40.28      2.86 o 
   8   2   2       10.24       15.74      2.41 o 
   9   2   2      117.23      128.98      5.35 o 
  10   2   2       27.86       27.35      4.85 o 
  11   2   2       60.52       60.80      5.17 o 
  12   2   2        1.28       -4.84      3.31 o 
  13   2   2       10.46        5.44      4.44 o 
 -13   3   2        1.59        4.50      3.61 o 
 -12   3   2        2.09        0.01      3.04 o 
 -11   3   2       13.58       10.41      3.36 o 
 -10   3   2       74.80       73.86      6.52 o 
  -9   3   2       12.49       14.31      3.19 o 
  -8   3   2        3.88        1.11      2.15 o 
  -7   3   2      183.89      174.48      5.46 o 
  -6   3   2      679.14      693.69     13.22 o 
  -5   3   2       27.28       30.76      3.25 o 
  -4   3   2        1.48       -0.55      0.79 o 
  -3   3   2       11.16       17.10      1.50 o 
  -2   3   2      246.75      224.98      6.11 o 
  -1   3   2      235.49      173.32      3.99 o 
   0   3   2       41.54       61.98      2.84 o 
   1   3   2      100.94       88.04      2.85 o 
   2   3   2      597.12      496.59     10.19 o 
   3   3   2       76.00       49.92      2.63 o 
   4   3   2     1015.99      988.24     15.13 o 
   5   3   2      152.62      157.62      4.33 o 
   6   3   2      503.78      533.79      9.88 o 
   7   3   2       65.32       76.27      3.66 o 
   8   3   2      171.13      167.30      7.12 o 
   9   3   2       49.51       53.16      5.01 o 
  10   3   2        1.75        0.96      2.22 o 
  11   3   2       15.23       18.90      4.18 o 
  12   3   2       18.03       19.18      4.93 o 
  13   3   2        0.38        2.78      4.39 o 
 -13   4   2        0.52        1.27      4.21 o 
 -12   4   2        2.14        6.71      3.93 o 
 -11   4   2        3.55        4.66      2.88 o 
 -10   4   2        0.59        2.48      2.60 o 
  -9   4   2       50.51       51.17      4.85 o 
  -8   4   2        3.69        5.10      2.10 o 
  -7   4   2      199.36      202.30      8.29 o 
  -6   4   2        9.82       16.47      2.14 o 
  -5   4   2        7.98       12.82      1.79 o 
  -4   4   2      222.20      261.20      5.13 o 
  -3   4   2      144.97      155.45      3.70 o 
  -2   4   2       44.79       66.92      3.95 o 
  -1   4   2        2.00        3.89      1.00 o 
   0   4   2      270.32      296.94      7.08 o 
   1   4   2        0.17        4.48      1.11 o 
   2   4   2       11.25       12.82      1.59 o 
   3   4   2     3765.13     3636.15     58.90 o 
   4   4   2       45.46       41.73      3.99 o 
   5   4   2      301.64      305.38      8.12 o 
   6   4   2        3.93        2.31      1.70 o 
   7   4   2      243.92      253.29      6.44 o 
   8   4   2       18.63       26.18      2.82 o 
   9   4   2        1.95        2.13      2.47 o 
  10   4   2       10.56       11.48      3.12 o 
  11   4   2       14.98       10.93      3.75 o 
  12   4   2       11.56        8.57      4.02 o 
 -13   5   2        0.78        1.97      4.36 o 
 -12   5   2       15.81       18.54      4.99 o 
 -11   5   2        0.80        0.97      3.47 o 
 -10   5   2        1.22        0.46      3.09 o 
  -9   5   2        6.97        4.50      3.05 o 
  -8   5   2       24.89       21.29      3.87 o 
  -7   5   2        3.34        1.86      1.83 o 
  -6   5   2       89.28       89.40      3.96 o 
  -5   5   2      369.28      356.46      6.87 o 
  -4   5   2      291.14      309.81      5.99 o 
  -3   5   2        7.83        4.02      1.02 o 
  -2   5   2      977.92     1062.85     19.08 o 
  -1   5   2      315.68      311.50      6.51 o 
   0   5   2      110.43      129.00      5.40 o 
   1   5   2      320.12      307.05      6.59 o 
   2   5   2     3897.80     4079.10     59.75 o 
   3   5   2        1.44        5.68      1.14 o 
   4   5   2       34.02       44.60      2.69 o 
   5   5   2        2.40        3.47      1.69 o 
   6   5   2      101.40      108.08      5.26 o 
   7   5   2        1.43       -2.38      2.09 o 
   8   5   2        2.51       -3.24      2.16 o 
   9   5   2        0.90        4.56      2.87 o 
  10   5   2        3.81        1.70      2.95 o 
  11   5   2       11.39        7.92      3.61 o 
  12   5   2        9.86        8.63      3.99 o 
 -12   6   2        3.44        6.70      4.39 o 
 -11   6   2       68.93       73.26      7.22 o 
 -10   6   2       36.45       42.53     10.89 o 
  -9   6   2        7.15        6.48      3.58 o 
  -8   6   2       50.39       47.94      4.35 o 
  -7   6   2        1.15       -0.28      2.10 o 
  -6   6   2       26.50       25.39      3.06 o 
  -5   6   2      375.68      361.66      8.08 o 
  -4   6   2      252.75      241.43      5.19 o 
  -3   6   2       12.60       10.05      1.74 o 
  -2   6   2      207.65      254.27      6.60 o 
  -1   6   2     1812.93     2006.18     30.67 o 
   0   6   2        1.46        0.90      1.21 o 
   1   6   2     1177.81     1290.86     20.92 o 
   2   6   2      681.89      703.55     17.64 o 
   3   6   2       46.13       56.98      3.20 o 
   4   6   2       30.33       24.89      2.54 o 
   5   6   2       51.08       55.95      3.62 o 
   6   6   2       29.79       40.02      3.50 o 
   7   6   2      170.31      140.07     11.60 o 
   8   6   2        0.92        0.46      2.29 o 
   9   6   2        3.17        2.32      2.48 o 
  10   6   2        3.07        4.75      3.13 o 
  11   6   2        4.69        2.08      3.43 o 
  12   6   2        0.41        0.98      3.81 o 
 -12   7   2       14.97       15.09      6.43 o 
 -11   7   2       19.21       18.25      5.47 o 
 -10   7   2       27.14       27.05      5.65 o 
  -9   7   2       11.79        9.60      3.77 o 
  -8   7   2       18.03       14.12      3.24 o 
  -7   7   2       28.84       29.35      5.06 o 
  -6   7   2        4.30        9.92      2.59 o 
  -5   7   2        0.19        0.71      1.81 o 
  -4   7   2        7.62        5.11      1.66 o 
  -3   7   2      616.49      632.87     13.26 o 
  -2   7   2       44.67       36.86      2.83 o 
  -1   7   2       45.64       59.54      3.05 o 
   0   7   2      887.85      896.15     13.89 o 
   1   7   2      384.81      405.02      8.63 o 
   2   7   2      639.09      619.57     11.98 o 
   3   7   2        0.16        0.14      1.45 o 
   4   7   2       12.35       16.38      2.33 o 
   5   7   2        7.19       14.53      2.69 o 
   6   7   2        0.20        1.53      1.91 o 
   7   7   2       65.02       64.97      4.51 o 
   8   7   2        1.11        3.28      2.57 o 
   9   7   2        1.60       -0.54      2.61 o 
  10   7   2       19.09       19.73      4.28 o 
  11   7   2        0.00        0.69      4.35 o 
  12   7   2        0.73        3.24      3.81 o 
 -12   8   2        4.51       -8.27      6.64 o 
 -11   8   2       13.75       19.03      6.43 o 
 -10   8   2       45.09       42.29      5.88 o 
  -9   8   2       30.19       36.56      4.64 o 
  -8   8   2       38.66       42.17      4.68 o 
  -7   8   2       63.64       64.52     11.31 o 
  -6   8   2       37.14       38.48      4.05 o 
  -5   8   2       66.01       66.06      4.54 o 
  -4   8   2      106.77       96.34      5.29 o 
  -3   8   2        1.62        1.13      1.53 o 
  -2   8   2        4.66        4.60      1.86 o 
  -1   8   2        0.65        0.17      1.56 o 
   0   8   2       38.89       35.39      3.39 o 
   1   8   2       66.68       77.88      3.82 o 
   2   8   2       82.15       83.22      8.49 o 
   3   8   2      115.15      119.66      4.73 o 
   4   8   2       13.85       16.10      2.82 o 
   5   8   2       48.25       61.06      5.69 o 
   6   8   2      172.26      152.41      9.48 o 
   7   8   2        1.20        1.66      3.15 o 
   8   8   2      145.26      150.94      6.82 o 
   9   8   2        8.90       10.55      3.69 o 
  10   8   2       24.44       16.42      4.05 o 
  11   8   2        0.10        1.80      4.42 o 
 -11   9   2        1.33        3.96      5.18 o 
 -10   9   2        0.00        1.66      4.58 o 
  -9   9   2        9.99       11.70      5.10 o 
  -8   9   2       28.82       27.45      6.17 o 
  -7   9   2       72.23       72.45      7.84 o 
  -6   9   2       55.85       55.11      4.72 o 
  -5   9   2       14.43       12.43      2.92 o 
  -4   9   2        1.84        2.32      2.06 o 
  -3   9   2        1.18        2.07      1.92 o 
  -2   9   2        4.54        3.33      1.92 o 
  -1   9   2      117.52      120.05      5.54 o 
   0   9   2       14.27       14.14      2.73 o 
   1   9   2       61.07       58.78      4.29 o 
   2   9   2       10.90        7.14      3.35 o 
   3   9   2       54.78       64.78      4.06 o 
   4   9   2       11.38       15.65      3.83 o 
   5   9   2        0.13       -2.98      1.99 o 
   6   9   2       18.67       24.04      3.36 o 
   7   9   2        9.33       13.42      3.06 o 
   8   9   2        9.36        9.70      3.08 o 
   9   9   2        8.77       10.68      4.37 o 
  10   9   2        7.53        8.38      4.69 o 
  11   9   2        5.83        2.89      4.84 o 
 -11  10   2        1.52        7.43      5.71 o 
 -10  10   2       10.45        1.66      4.83 o 
  -9  10   2        0.11       -1.39      3.79 o 
  -8  10   2        1.11        4.28      4.14 o 
  -7  10   2      181.30      198.49      9.93 o 
  -6  10   2      238.26      234.09      8.59 o 
  -5  10   2       19.83       15.01      5.07 o 
  -4  10   2        1.12       -2.00      2.57 o 
  -3  10   2        6.61        5.14      2.38 o 
  -2  10   2        1.33       -0.03      2.50 o 
  -1  10   2       63.72       59.02      4.51 o 
   0  10   2       93.39       85.98      5.69 o 
   1  10   2      160.80      182.16      7.18 o 
   2  10   2        2.36       -0.13      2.38 o 
   3  10   2       93.01       89.82      5.59 o 
   4  10   2       39.33       31.32      4.92 o 
   5  10   2       14.07       13.73      3.05 o 
   6  10   2       65.88       55.03      4.76 o 
   7  10   2       75.30       74.07      5.90 o 
   8  10   2       59.48       59.50      5.81 o 
   9  10   2        6.15        9.29      4.74 o 
  10  10   2       12.70       12.58      5.27 o 
 -10  11   2        5.03        4.89      5.42 o 
  -9  11   2        0.22        1.71      4.02 o 
  -8  11   2       35.36       20.84      9.80 o 
  -7  11   2        5.82        6.20      4.20 o 
  -6  11   2      115.41       90.68      7.13 o 
  -5  11   2       30.79       28.19      4.06 o 
  -4  11   2       63.24       69.16      6.10 o 
  -3  11   2       49.38       52.22      5.52 o 
  -2  11   2       47.94       53.71      5.48 o 
  -1  11   2        0.03       -0.04      2.66 o 
   0  11   2      372.59      336.31     18.14 o 
   1  11   2      114.21      116.20     13.21 o 
   2  11   2      345.35      309.04      9.95 o 
   3  11   2       18.84       11.36      3.32 o 
   4  11   2        6.41        5.07      3.49 o 
   5  11   2        2.26        2.60      3.51 o 
   6  11   2       11.42        6.47      7.59 o 
   7  11   2        6.98        5.41      4.20 o 
   8  11   2        1.32        5.40      3.60 o 
   9  11   2        1.28        0.49      5.16 o 
  10  11   2       19.41       13.56      6.85 o 
  -9  12   2       15.36        8.80      5.00 o 
  -8  12   2       17.77       13.79      4.93 o 
  -7  12   2        9.33        8.75      4.44 o 
  -6  12   2       22.45       17.32      7.05 o 
  -5  12   2        1.50        1.04      4.54 o 
  -4  12   2        0.30        0.21      4.11 o 
  -3  12   2       31.97       28.74      4.68 o 
  -2  12   2      118.99       97.74     11.47 o 
  -1  12   2      209.60      223.27     14.43 o 
   0  12   2        5.33       10.77      3.36 o 
   1  12   2        2.25        7.06      3.67 o 
   2  12   2        9.11       11.74      3.82 o 
   3  12   2       83.73       89.82      8.07 o 
   4  12   2       14.97       20.46      4.50 o 
   5  12   2       35.23       36.91      5.57 o 
   6  12   2        0.02        3.46      3.83 o 
   7  12   2        1.25       -1.20      3.82 o 
   8  12   2        0.28        0.54      5.25 o 
   9  12   2        4.79        3.95     12.86 o 
  -8  13   2        4.96       11.07      8.09 o 
  -7  13   2       40.86       54.19     10.37 o 
  -6  13   2        0.04        3.99      5.39 o 
  -5  13   2        1.49        2.03      4.54 o 
  -4  13   2       13.22       16.38      5.57 o 
  -3  13   2        8.24       11.45      4.02 o 
  -2  13   2      207.37      250.34     13.16 o 
  -1  13   2       60.17       73.72      6.60 o 
   0  13   2       15.22       16.85      5.05 o 
   1  13   2        0.47       -3.40      2.96 o 
   2  13   2        9.39        4.87      3.39 o 
   3  13   2       14.48        9.39      4.12 o 
   4  13   2       31.99       29.71      5.24 o 
   5  13   2        0.73       -4.10      3.08 o 
   6  13   2        1.27        2.30      3.81 o 
   7  13   2        3.01        5.55      4.56 o 
   8  13   2        1.16       -2.42      5.55 o 
  -7  14   2        0.54        4.90      6.01 o 
  -6  14   2        0.49        5.43      5.71 o 
  -5  14   2       46.26       62.62     12.86 o 
  -4  14   2       20.74       31.93      9.95 o 
  -3  14   2        8.66        5.60      4.69 o 
  -2  14   2       24.01       25.28      6.14 o 
  -1  14   2        0.21        6.09      4.24 o 
   0  14   2        6.54        4.15      4.40 o 
   1  14   2        4.16        1.74      3.45 o 
   2  14   2        5.16        0.79      3.91 o 
   3  14   2       12.25       17.88      4.70 o 
   4  14   2        1.55       -1.49      3.30 o 
   5  14   2        0.09        5.35      4.51 o 
   6  14   2        0.36       -0.54      4.27 o 
   7  14   2        1.85        6.88      8.09 o 
  -6  15   2        1.59       10.78      9.12 o 
  -5  15   2        3.47       14.93      9.12 o 
  -4  15   2        1.79       -8.29      7.05 o 
  -3  15   2        7.54       12.03      8.71 o 
  -2  15   2        0.27        4.77      4.99 o 
  -1  15   2        4.20        2.19      4.54 o 
   0  15   2        0.12        1.79      4.54 o 
   1  15   2        1.33        0.09      3.95 o 
   2  15   2        0.31        9.14      4.66 o 
   3  15   2        9.11        7.41      4.27 o 
   4  15   2        4.75        2.51      3.82 o 
   5  15   2        0.73        2.39      4.14 o 
  -4  16   2        2.61        3.73      9.54 o 
  -3  16   2        0.19        3.73      9.12 o 
  -2  16   2        6.87        4.02      5.08 o 
  -1  16   2        0.01       -0.26      5.39 o 
   0  16   2        1.24        3.11      4.69 o 
   1  16   2        0.05        0.25      4.98 o 
   2  16   2        8.69       15.77      5.84 o 
   3  16   2       16.77       10.67      5.71 o 
 -13   1   3       11.71        4.95      4.61 o 
 -12   1   3        4.49        0.54      3.11 o 
 -11   1   3       20.88       19.66      3.90 o 
 -10   1   3       13.02       14.41      3.41 o 
  -9   1   3       65.65       69.23      6.10 o 
  -8   1   3       11.62       13.08      3.29 o 
  -7   1   3       90.44       85.72      7.72 o 
  -6   1   3      408.88      413.22     10.36 o 
  -5   1   3     4519.00     4351.15     63.46 o 
  -4   1   3       18.45       18.51      1.93 o 
  -3   1   3      246.40      263.28      5.71 o 
  -2   1   3       11.33       11.34      1.30 o 
  -1   1   3       60.82       48.28      3.95 o 
   0   1   3     2163.72     1907.16     28.81 o 
   1   1   3     2180.69     2102.32     31.55 o 
   2   1   3      669.50      624.11     11.07 o 
   3   1   3      413.39      372.82      7.13 o 
   4   1   3       87.41       79.33      4.99 o 
   5   1   3      458.52      552.75     13.38 o 
   6   1   3        2.59        3.11      1.53 o 
   7   1   3        0.63       -1.31      1.46 o 
   8   1   3        0.06        0.42      2.38 o 
   9   1   3       24.75       28.61      3.12 o 
  10   1   3       27.18       25.66      3.32 o 
  11   1   3        2.25        5.17      3.13 o 
  12   1   3       22.79       23.32      4.69 o 
 -13   2   3        8.30        6.01      3.76 o 
 -12   2   3        0.07       -0.03      3.21 o 
 -11   2   3        3.32        4.73      3.15 o 
 -10   2   3       10.98       10.42      3.30 o 
  -9   2   3        6.67        2.93      2.59 o 
  -8   2   3        1.26        2.93      2.31 o 
  -7   2   3       15.48       12.39      2.56 o 
  -6   2   3      211.86      214.07      5.80 o 
  -5   2   3     3534.52     3431.70     50.85 o 
  -4   2   3      145.88      122.66      3.81 o 
  -3   2   3       18.36       25.20      1.90 o 
  -2   2   3        9.47       14.67      1.73 o 
  -1   2   3      612.01      650.38     10.98 o 
   0   2   3      175.38      132.12      5.33 o 
   1   2   3      273.46      278.41      5.62 o 
   2   2   3      380.03      392.77      7.19 o 
   3   2   3      396.32      417.10      7.76 o 
   4   2   3      395.03      443.38      8.36 o 
   5   2   3        4.83        2.01      1.31 o 
   6   2   3      173.50      148.02      7.11 o 
   7   2   3        0.09       -0.10      1.58 o 
   8   2   3       61.86       63.32      3.88 o 
   9   2   3      253.10      266.94      7.53 o 
  10   2   3        1.45        2.05      2.71 o 
  11   2   3        4.01        1.02      2.92 o 
  12   2   3       31.35       28.78      5.57 o 
 -13   3   3        2.01       -0.45      6.15 o 
 -12   3   3        1.91        0.85      3.89 o 
 -11   3   3        3.29        4.55      3.03 o 
 -10   3   3       12.37       16.46      3.61 o 
  -9   3   3       63.30       52.28      4.67 o 
  -8   3   3      368.45      373.83     10.55 o 
  -7   3   3       35.09       40.47      3.62 o 
  -6   3   3      413.13      427.39      9.77 o 
  -5   3   3      623.16      650.32     13.77 o 
  -4   3   3       69.90       81.54      5.32 o 
  -3   3   3      156.41      140.59      3.41 o 
  -2   3   3      441.44      433.64      7.83 o 
  -1   3   3      423.44      456.23      7.63 o 
   0   3   3     2053.64     1957.07     26.88 o 
   1   3   3       56.53       60.57      2.97 o 
   2   3   3       50.61       49.26      2.35 o 
   3   3   3       13.69       15.45      1.81 o 
   4   3   3       12.32       16.64      1.82 o 
   5   3   3        2.59        3.33      1.36 o 
   6   3   3       18.32       17.74      2.09 o 
   7   3   3       21.59       24.71      2.67 o 
   8   3   3      376.21      353.66      9.59 o 
   9   3   3        0.12       -0.56      2.49 o 
  10   3   3       95.02      113.80      6.46 o 
  11   3   3        5.47        5.92      3.18 o 
  12   3   3        5.69        5.65      3.94 o 
 -13   4   3        2.54        2.43      4.42 o 
 -12   4   3        0.28        2.90      3.88 o 
 -11   4   3       13.48        8.82      3.99 o 
 -10   4   3        7.96       13.30      3.97 o 
  -9   4   3       66.53       66.24      6.14 o 
  -8   4   3      241.92      241.33     11.52 o 
  -7   4   3       87.31       85.52      4.18 o 
  -6   4   3        4.24        3.38      1.62 o 
  -5   4   3      349.88      344.43      7.70 o 
  -4   4   3       61.03       71.40      2.61 o 
  -3   4   3      242.02      242.04      5.22 o 
  -2   4   3       59.35       57.81      3.89 o 
  -1   4   3     1011.38      963.17     17.56 o 
   0   4   3       54.76       49.05      1.97 o 
   1   4   3        8.00        8.34      1.51 o 
   2   4   3      235.39      257.73      6.31 o 
   3   4   3      249.16      305.72      6.66 o 
   4   4   3       20.54       13.63      1.78 o 
   5   4   3       14.34       11.92      2.15 o 
   6   4   3        5.48        4.08      2.83 o 
   7   4   3       13.12       12.24      2.65 o 
   8   4   3        8.56        9.29      3.13 o 
   9   4   3      162.29      156.84      9.42 o 
  10   4   3       15.22        9.40      3.35 o 
  11   4   3       19.44       23.83      4.21 o 
  12   4   3        1.02       -2.11      3.38 o 
 -12   5   3        8.23       -0.69      3.57 o 
 -11   5   3       21.27       28.65      5.30 o 
 -10   5   3       62.71       47.68      6.26 o 
  -9   5   3        3.36        4.49      3.34 o 
  -8   5   3       44.80       47.62      5.32 o 
  -7   5   3        0.91       -2.37      1.95 o 
  -6   5   3        0.63        0.68      1.78 o 
  -5   5   3       28.80       33.12      3.53 o 
  -4   5   3      300.63      343.45      7.44 o 
  -3   5   3      100.20       98.47      4.49 o 
  -2   5   3      798.17      876.49     16.49 o 
  -1   5   3      698.29      674.12     11.98 o 
   0   5   3     1311.79     1196.18     17.40 o 
   1   5   3      336.64      347.51      8.13 o 
   2   5   3       78.86       91.03      4.29 o 
   3   5   3       74.98       53.41      3.18 o 
   4   5   3      133.46      135.09      6.79 o 
   5   5   3        1.47       -1.13      1.62 o 
   6   5   3        1.40        2.05      2.75 o 
   7   5   3       21.13       19.50      4.19 o 
   8   5   3       43.11       36.14      4.00 o 
   9   5   3       30.58       26.72      3.87 o 
  10   5   3       16.26       16.45      3.72 o 
  11   5   3        1.67        1.09      3.26 o 
  12   5   3        2.39        3.94      3.77 o 
 -12   6   3        3.02       -1.41      4.63 o 
 -11   6   3        6.08       -0.13      3.73 o 
 -10   6   3        4.79        5.25      3.59 o 
  -9   6   3       37.27       44.72      5.51 o 
  -8   6   3       22.70       21.52      4.21 o 
  -7   6   3       23.01       18.18      4.19 o 
  -6   6   3        8.23        5.58      2.27 o 
  -5   6   3       10.49       16.63      3.10 o 
  -4   6   3        0.00        0.27      1.26 o 
  -3   6   3      279.70      287.11      7.38 o 
  -2   6   3      591.03      620.64     12.68 o 
  -1   6   3       14.68       19.46      1.90 o 
   0   6   3      190.49      208.62      4.38 o 
   1   6   3        3.21       12.83      2.28 o 
   2   6   3       12.20       12.23      1.97 o 
   3   6   3       18.94       16.37      3.04 o 
   4   6   3        4.07        0.34      1.88 o 
   5   6   3       40.59       41.96      3.54 o 
   6   6   3        0.28        1.34      1.97 o 
   7   6   3       47.29       44.89      4.48 o 
   8   6   3       39.11       41.64      4.69 o 
   9   6   3        0.53       -1.02      2.93 o 
  10   6   3        0.97       -0.67      3.19 o 
  11   6   3        0.00       -1.84      3.51 o 
  12   6   3        0.15        2.92      3.91 o 
 -12   7   3        2.56        6.64      4.55 o 
 -11   7   3        1.20       -1.45      4.15 o 
 -10   7   3       32.76       25.45      5.80 o 
  -9   7   3       10.09       17.10      4.30 o 
  -8   7   3        0.67        1.75      2.64 o 
  -7   7   3        0.17       -2.46      2.08 o 
  -6   7   3        0.53        0.61      2.09 o 
  -5   7   3        0.07        2.83      2.10 o 
  -4   7   3       36.25       38.24      3.82 o 
  -3   7   3        8.70        7.02      1.82 o 
  -2   7   3       13.95       15.20      2.15 o 
  -1   7   3     1283.17     1352.92     22.19 o 
   0   7   3      263.95      299.54      8.53 o 
   1   7   3        0.58        0.57      1.39 o 
   2   7   3        3.54        4.03      1.62 o 
   3   7   3      306.13      316.74      8.00 o 
   4   7   3       24.00       25.84      3.28 o 
   5   7   3       46.21       51.75      4.45 o 
   6   7   3        5.11        5.49      2.50 o 
   7   7   3       46.53       54.00      4.43 o 
   8   7   3        1.21        0.64      2.63 o 
   9   7   3       10.82        6.55      3.11 o 
  10   7   3        2.38        2.41      2.93 o 
  11   7   3        2.07        3.76      3.71 o 
 -11   8   3        0.10        7.44      4.51 o 
 -10   8   3       25.70       30.23      5.52 o 
  -9   8   3       34.40       36.26      8.25 o 
  -8   8   3       20.09       28.69      4.23 o 
  -7   8   3        3.27        5.15      2.70 o 
  -6   8   3       27.36       33.10      4.61 o 
  -5   8   3        7.15        8.08      2.58 o 
  -4   8   3       44.53       51.49      4.40 o 
  -3   8   3       72.37       65.86      4.01 o 
  -2   8   3        1.94        0.01      1.50 o 
  -1   8   3       22.66       18.19      2.73 o 
   0   8   3      146.89      142.37      6.03 o 
   1   8   3        5.63        8.33      2.44 o 
   2   8   3        6.54        4.78      2.30 o 
   3   8   3        0.02       -0.83      1.75 o 
   4   8   3      327.54      316.96      9.45 o 
   5   8   3        1.23        2.85      2.48 o 
   6   8   3        0.74        3.81      2.46 o 
   7   8   3        3.21        4.26      2.74 o 
   8   8   3       28.25       27.23      4.04 o 
   9   8   3        8.64       14.84      3.52 o 
  10   8   3        0.29       -0.14      3.23 o 
  11   8   3        2.32        1.16      3.72 o 
 -11   9   3        4.15        2.31      5.37 o 
 -10   9   3       40.34       34.18      5.95 o 
  -9   9   3      118.10      137.25      9.19 o 
  -8   9   3       31.14       37.52      4.69 o 
  -7   9   3        8.16        5.08      3.32 o 
  -6   9   3       14.34       17.16      3.37 o 
  -5   9   3        7.18        4.81      2.42 o 
  -4   9   3       15.21       11.99      3.05 o 
  -3   9   3       72.02       60.01      5.31 o 
  -2   9   3      178.21      208.21      8.38 o 
  -1   9   3       71.62       73.72      4.85 o 
   0   9   3       46.97       50.07      4.23 o 
   1   9   3        1.76        0.50      2.22 o 
   2   9   3        0.40        2.32      2.36 o 
   3   9   3       21.63        7.91      3.53 o 
   4   9   3        5.65        4.94      3.41 o 
   5   9   3      214.07      226.67      9.72 o 
   6   9   3       28.09       33.71      4.22 o 
   7   9   3      168.84      152.44     10.22 o 
   8   9   3       18.92       16.92      3.66 o 
   9   9   3       36.57       28.56      4.42 o 
  10   9   3        6.87        7.51      4.06 o 
 -10  10   3        0.02        6.09      5.84 o 
  -9  10   3        7.04        9.42      4.68 o 
  -8  10   3       15.56       19.65      4.50 o 
  -7  10   3       62.89       55.85     12.65 o 
  -6  10   3        0.01        2.61      2.81 o 
  -5  10   3       35.41       31.61      4.06 o 
  -4  10   3       41.98       62.01     14.93 o 
  -3  10   3       53.57       52.17      5.14 o 
  -2  10   3       65.75       68.98      8.54 o 
  -1  10   3      133.19      135.83      6.69 o 
   0  10   3       18.89       19.68      3.47 o 
   1  10   3       49.34       52.58      7.24 o 
   2  10   3       74.16       67.41      5.30 o 
   3  10   3        2.53       -1.46      2.66 o 
   4  10   3       54.11       37.23      5.32 o 
   5  10   3       51.78       43.32      4.90 o 
   6  10   3       41.90       51.06      5.27 o 
   7  10   3       49.06       53.83      5.55 o 
   8  10   3       17.87       13.04      4.18 o 
   9  10   3        4.70        6.66      4.16 o 
  10  10   3        0.17        0.31      4.85 o 
 -10  11   3        4.82        0.63      7.67 o 
  -9  11   3       14.63        7.05      5.57 o 
  -8  11   3        4.88        6.05      4.30 o 
  -7  11   3        8.88        8.29      4.55 o 
  -6  11   3       34.45       27.19      5.22 o 
  -5  11   3       28.20       17.02      4.71 o 
  -4  11   3        6.73       11.20      4.98 o 
  -3  11   3       57.45       49.58      5.46 o 
  -2  11   3       47.29       35.02      4.81 o 
  -1  11   3        2.78        0.23      3.18 o 
   0  11   3       21.16       29.21      4.74 o 
   1  11   3      172.53      172.94      9.04 o 
   2  11   3        2.40       -3.60      2.50 o 
   3  11   3       29.59       20.67      4.31 o 
   4  11   3       53.95       51.02      6.06 o 
   5  11   3        9.60        3.39      4.31 o 
   6  11   3       11.49       10.01      3.54 o 
   7  11   3        0.32        2.02      4.27 o 
   8  11   3        0.80        4.14      4.26 o 
   9  11   3       17.14       17.42      7.04 o 
  -9  12   3        0.35        7.38      6.55 o 
  -8  12   3        1.06        0.46      6.64 o 
  -7  12   3        9.97        6.84      5.57 o 
  -6  12   3       57.06       63.44      8.94 o 
  -5  12   3        1.41        7.07      3.79 o 
  -4  12   3        2.27        4.41      4.56 o 
  -3  12   3      102.38       88.25     17.42 o 
  -2  12   3        7.34       15.56      4.20 o 
  -1  12   3      429.26      398.32     12.00 o 
   0  12   3       10.05        6.25      4.61 o 
   1  12   3        7.94       10.59      3.83 o 
   2  12   3        0.31        1.35      3.17 o 
   3  12   3       25.09       24.94      4.26 o 
   4  12   3        0.76        4.89      3.77 o 
   5  12   3        0.00       -4.84      3.23 o 
   6  12   3        3.94        4.31      3.96 o 
   7  12   3        0.15        1.39      4.26 o 
   8  12   3        8.47        5.80      4.72 o 
  -8  13   3        0.28        1.45      5.71 o 
  -7  13   3        2.01        2.16      5.42 o 
  -6  13   3        0.94        2.17      5.42 o 
  -5  13   3       10.96        7.46     13.48 o 
  -4  13   3      118.25       99.91     10.04 o 
  -3  13   3       25.92       25.60      6.37 o 
  -2  13   3       31.50       40.17      5.58 o 
  -1  13   3        4.26        5.58      3.52 o 
   0  13   3       94.72       91.94      6.86 o 
   1  13   3        2.42        1.33      3.30 o 
   2  13   3       61.73       73.80      7.16 o 
   3  13   3        0.83        6.66      3.64 o 
   4  13   3        1.55        3.65      3.49 o 
   5  13   3        1.69        4.84      4.07 o 
   6  13   3        7.28        8.07      4.44 o 
   7  13   3        3.69        9.96      5.06 o 
  -7  14   3        4.60        7.67      6.74 o 
  -6  14   3        2.74        3.50      5.78 o 
  -5  14   3       64.84       62.40      9.33 o 
  -4  14   3       32.39       33.30      7.62 o 
  -3  14   3        7.02        6.27      5.81 o 
  -2  14   3        0.91        2.27      4.48 o 
  -1  14   3        6.53       12.09      4.42 o 
   0  14   3        0.00        0.19      3.40 o 
   1  14   3       37.97       25.79      5.17 o 
   2  14   3        0.45        2.61      3.84 o 
   3  14   3       20.78       16.85      4.84 o 
   4  14   3        5.67        0.44      3.82 o 
   5  14   3        1.68        0.21      3.69 o 
   6  14   3        8.60       11.38      5.05 o 
  -5  15   3       35.24       29.86     10.78 o 
  -4  15   3        0.36        4.98      7.46 o 
  -3  15   3        0.12       11.61      8.29 o 
  -2  15   3       11.88       10.78      8.29 o 
  -1  15   3        0.53        2.49      4.69 o 
   0  15   3       14.59       26.02      5.50 o 
   1  15   3        4.02        6.94      4.18 o 
   2  15   3       13.83       21.56      5.28 o 
   3  15   3        0.40        3.12      4.14 o 
   4  15   3        0.01        0.80      4.01 o 
   5  15   3       35.71       39.42      7.62 o 
  -3  16   3        8.57       -3.32      8.71 o 
  -2  16   3        0.41        7.46      9.12 o 
  -1  16   3        0.23        0.95      5.13 o 
   0  16   3        0.07        2.53      5.60 o 
   1  16   3        0.06       -5.09      4.37 o 
   2  16   3        3.52       11.33      5.55 o 
 -13   0   4        9.56       12.15      5.67 o 
 -12   0   4       22.16       21.80      8.92 o 
 -11   0   4       11.55        6.28      4.83 o 
 -10   0   4        5.11        9.32      5.18 o 
  -9   0   4      134.33      144.17     13.48 o 
  -8   0   4      176.73      182.54     10.25 o 
  -7   0   4       61.74       66.07     10.99 o 
  -6   0   4        6.02        8.21      3.53 o 
  -5   0   4      312.37      314.88     15.14 o 
  -4   0   4     1790.82     1830.82     36.27 o 
  -3   0   4     1967.67     1805.40     35.76 o 
  -2   0   4     1113.48     1067.04     22.54 o 
  -1   0   4      262.05      229.55      8.91 o 
   0   0   4     2325.68     2103.53     51.16 o 
   1   0   4      296.10      302.53      9.00 o 
   2   0   4     2947.64     3276.29     76.67 o 
   3   0   4      198.84      223.17      7.84 o 
   4   0   4       20.48       14.10      3.81 o 
   5   0   4        1.34       -0.28      2.02 o 
   6   0   4       47.31       40.63      4.35 o 
   7   0   4        2.06       -3.38      2.25 o 
   8   0   4       27.95       25.27      4.23 o 
   9   0   4       21.01       30.20      4.98 o 
  10   0   4      127.08      114.75      8.16 o 
  11   0   4        2.80        2.92      5.48 o 
  12   0   4       15.27        9.21      6.06 o 
 -13   1   4        0.27        3.36      4.36 o 
 -12   1   4        5.12        8.53      3.89 o 
 -11   1   4       12.53       18.81      4.07 o 
 -10   1   4        2.14        1.56      2.93 o 
  -9   1   4        0.05        0.30      2.27 o 
  -8   1   4      211.48      197.20      7.55 o 
  -7   1   4       36.27       34.70      3.82 o 
  -6   1   4        0.88        3.37      2.06 o 
  -5   1   4      221.48      215.91      7.90 o 
  -4   1   4        8.52        6.84      1.59 o 
  -3   1   4      217.81      223.76      5.61 o 
  -2   1   4        2.99        5.94      1.39 o 
  -1   1   4      289.70      300.43      7.39 o 
   0   1   4       43.60       78.29      3.40 o 
   1   1   4      272.60      324.79      6.64 o 
   2   1   4      255.36      302.28      6.47 o 
   3   1   4      157.50      130.73      4.10 o 
   4   1   4       44.32       39.45      3.74 o 
   5   1   4       97.55       87.76      4.61 o 
   6   1   4        4.84        4.97      2.13 o 
   7   1   4        3.83        4.92      2.03 o 
   8   1   4       42.56       34.65      3.43 o 
   9   1   4      179.85      189.25      8.74 o 
  10   1   4       34.17       28.94      4.17 o 
  11   1   4       15.95       11.31      4.34 o 
  12   1   4        0.91       10.17      5.27 o 
 -13   2   4        2.22        2.37      4.69 o 
 -12   2   4        5.00        6.44      4.39 o 
 -11   2   4        1.38        0.30      3.51 o 
 -10   2   4        0.69       -3.89      2.63 o 
  -9   2   4        6.84        1.19      2.50 o 
  -8   2   4      618.39      595.78     23.58 o 
  -7   2   4       36.69       30.98      3.63 o 
  -6   2   4        2.35        2.53      2.02 o 
  -5   2   4       74.09       71.85      3.44 o 
  -4   2   4        2.06       -1.96      1.31 o 
  -3   2   4       62.86       51.04      2.30 o 
  -2   2   4        8.57        5.31      1.32 o 
  -1   2   4        8.23        9.59      1.52 o 
   0   2   4      202.20      200.36      5.36 o 
   1   2   4       42.71       51.58      3.01 o 
   2   2   4      501.30      526.58      9.47 o 
   3   2   4      315.44      320.87      7.46 o 
   4   2   4        2.14        0.71      1.35 o 
   5   2   4       19.08       23.86      2.41 o 
   6   2   4        7.75        7.19      1.98 o 
   7   2   4      326.03      330.61      8.12 o 
   8   2   4       88.96       90.47      5.54 o 
   9   2   4      112.14      104.77      7.41 o 
  10   2   4        0.01       -0.20      2.86 o 
  11   2   4        2.46        0.80      3.25 o 
  12   2   4       13.09       13.91      4.06 o 
 -12   3   4        0.06       -5.00      3.34 o 
 -11   3   4       16.66       15.71      8.22 o 
 -10   3   4        0.01        1.95      3.39 o 
  -9   3   4       39.24       42.96      5.58 o 
  -8   3   4      198.61      187.58      7.57 o 
  -7   3   4        0.03       -2.71      2.21 o 
  -6   3   4       23.04       24.90      3.16 o 
  -5   3   4       82.04       86.30      4.77 o 
  -4   3   4       11.89       12.99      1.98 o 
  -3   3   4       12.28        9.53      1.99 o 
  -2   3   4       13.30        8.36      1.45 o 
  -1   3   4      136.85      143.39      4.70 o 
   0   3   4        7.42       13.04      1.76 o 
   1   3   4      193.11      171.78      5.64 o 
   2   3   4       36.24       35.00      2.24 o 
   3   3   4      146.19      134.52      4.59 o 
   4   3   4       70.26       95.97      4.51 o 
   5   3   4       15.77       15.82      2.61 o 
   6   3   4     1062.75     1053.90     28.09 o 
   7   3   4        8.88       11.76      2.72 o 
   8   3   4        1.77       -1.78      2.33 o 
   9   3   4       32.72       34.71      4.26 o 
  10   3   4        4.48       -0.32      2.81 o 
  11   3   4        0.01        4.50      3.32 o 
  12   3   4        4.76        4.68      3.54 o 
 -12   4   4        2.96        9.22      4.70 o 
 -11   4   4       20.08       15.80      4.92 o 
 -10   4   4        1.38       -1.27      3.47 o 
  -9   4   4       97.50      102.60      7.52 o 
  -8   4   4      109.86      111.50      8.59 o 
  -7   4   4       32.75       36.63      4.84 o 
  -6   4   4       33.42       39.32      3.97 o 
  -5   4   4       51.81       69.61      5.15 o 
  -4   4   4       58.20       50.23      2.98 o 
  -3   4   4      497.39      442.69      8.57 o 
  -2   4   4        1.37        1.65      1.11 o 
  -1   4   4       15.36       10.62      1.89 o 
   0   4   4       77.16       94.95      3.71 o 
   1   4   4      791.11      829.15     13.14 o 
   2   4   4      140.64      154.51      6.17 o 
   3   4   4       13.77       15.16      2.97 o 
   4   4   4       13.65       20.66      2.81 o 
   5   4   4      755.63      697.99     15.67 o 
   6   4   4       14.43       19.96      3.03 o 
   7   4   4       57.45       68.97      4.81 o 
   8   4   4       36.58       42.22      4.36 o 
   9   4   4       38.51       39.58      5.20 o 
  10   4   4        5.07        3.02      3.02 o 
  11   4   4       34.13       32.21      5.51 o 
  12   4   4        2.30       -4.21      3.47 o 
 -12   5   4        3.71        9.52      4.94 o 
 -11   5   4       40.93       41.31      6.36 o 
 -10   5   4       12.90       15.60      4.42 o 
  -9   5   4        7.20        9.35      3.93 o 
  -8   5   4       23.06       18.19      4.21 o 
  -7   5   4       19.92       16.05      3.82 o 
  -6   5   4        2.85        1.92      2.05 o 
  -5   5   4      102.36      103.95      5.05 o 
  -4   5   4       65.83       76.56      8.44 o 
  -3   5   4       32.56       41.63      2.88 o 
  -2   5   4        4.52        7.47      2.15 o 
  -1   5   4      283.80      266.89      5.46 o 
   0   5   4      727.19      762.10     12.21 o 
   1   5   4       61.72       55.39      3.11 o 
   2   5   4       19.01       12.90      4.44 o 
   3   5   4      157.54      134.44      9.74 o 
   4   5   4      149.43      127.98     19.12 o 
   5   5   4      130.73      123.85      6.82 o 
   6   5   4       80.25       85.10      5.01 o 
   7   5   4       15.91       14.17      3.14 o 
   8   5   4       11.68        7.25      3.01 o 
   9   5   4       24.43       28.08      5.21 o 
  10   5   4        1.30       -0.10      3.06 o 
  11   5   4        0.13       -0.51      3.32 o 
 -12   6   4        5.39        1.67      7.14 o 
 -11   6   4        0.45       -2.07      3.65 o 
 -10   6   4        1.92       -2.20      3.28 o 
  -9   6   4        0.47        0.17      3.27 o 
  -8   6   4        0.02       -1.02      2.99 o 
  -7   6   4        0.03        2.51      2.91 o 
  -6   6   4        5.52        3.23      2.35 o 
  -5   6   4       47.60       51.28      3.96 o 
  -4   6   4      346.44      356.24     14.47 o 
  -3   6   4      614.22      674.59     13.98 o 
  -2   6   4      163.20      178.97      6.88 o 
  -1   6   4       79.08       85.00      8.08 o 
   0   6   4      148.43      141.35      5.87 o 
   1   6   4       13.22       26.59      2.42 o 
   2   6   4      135.94      113.76      5.78 o 
   3   6   4        1.10        0.91      1.76 o 
   4   6   4      397.94      393.12     10.72 o 
   5   6   4        7.53        9.41      3.83 o 
   6   6   4        0.01       -0.64      2.63 o 
   7   6   4       12.90       11.48      3.34 o 
   8   6   4       10.71        0.44      2.98 o 
   9   6   4        3.93        7.48      3.57 o 
  10   6   4        5.74       14.00      4.21 o 
  11   6   4        2.43        3.51      3.73 o 
 -11   7   4        1.00        6.17      4.30 o 
 -10   7   4        3.37        9.44      4.44 o 
  -9   7   4        0.77        4.25      3.69 o 
  -8   7   4        0.39        0.92      3.09 o 
  -7   7   4        3.51        5.04      2.79 o 
  -6   7   4       79.40       85.74      5.54 o 
  -5   7   4       34.14       25.43      3.35 o 
  -4   7   4       53.34       62.69      4.97 o 
  -3   7   4      103.71      103.44      8.15 o 
  -2   7   4       59.42       64.85      4.76 o 
  -1   7   4        7.02        6.59      2.19 o 
   0   7   4        7.70       -0.20      1.96 o 
   1   7   4      113.73       84.75      8.50 o 
   2   7   4       91.95       97.00      5.99 o 
   3   7   4       10.13       15.56      2.76 o 
   4   7   4        0.09        1.50      2.24 o 
   5   7   4      411.63      432.17     10.84 o 
   6   7   4       56.49       61.90      4.75 o 
   7   7   4        0.00       -0.94      2.58 o 
   8   7   4       12.37       13.33      3.35 o 
   9   7   4        7.56        7.37      3.24 o 
  10   7   4        2.99        3.12      3.25 o 
  11   7   4        0.10       -2.08      3.67 o 
 -11   8   4       11.78        6.46      4.61 o 
 -10   8   4        6.82       10.46      4.47 o 
  -9   8   4       19.29       18.71      9.47 o 
  -8   8   4        5.27        9.89      3.97 o 
  -7   8   4       12.11        7.25      3.20 o 
  -6   8   4        8.58       12.98      3.20 o 
  -5   8   4       20.46       26.29      4.48 o 
  -4   8   4       42.43       56.07      4.82 o 
  -3   8   4       56.38       61.39      6.67 o 
  -2   8   4        6.89        6.87      3.77 o 
  -1   8   4       39.13       37.34      3.86 o 
   0   8   4       24.25       18.75      3.69 o 
   1   8   4       16.22        9.23      2.84 o 
   2   8   4       25.44       18.43      3.71 o 
   3   8   4       26.50       27.08      5.09 o 
   4   8   4      348.35      404.72     17.14 o 
   5   8   4        7.31       18.97      3.38 o 
   6   8   4      153.65      131.77      6.48 o 
   7   8   4        9.55       10.77      3.20 o 
   8   8   4       28.74       24.41      6.92 o 
   9   8   4        0.96        2.05      3.12 o 
  10   8   4        0.35        3.35      4.39 o 
 -10   9   4        3.96        2.83      4.23 o 
  -9   9   4       21.52       24.43      6.44 o 
  -8   9   4       12.58       20.40      4.55 o 
  -7   9   4        2.83       -3.30      2.72 o 
  -6   9   4        3.32        2.33      2.78 o 
  -5   9   4       37.00       35.04      5.37 o 
  -4   9   4       37.06       46.83      7.88 o 
  -3   9   4       30.97       43.49      6.43 o 
  -2   9   4       66.73       62.77      6.61 o 
  -1   9   4       27.10       27.63      3.63 o 
   0   9   4        5.98        6.90      2.86 o 
   1   9   4        0.00        1.67      2.52 o 
   2   9   4       13.86        7.11      3.04 o 
   3   9   4       35.03       30.05      6.70 o 
   4   9   4       27.56       28.25      7.34 o 
   5   9   4      119.58      130.96      7.51 o 
   6   9   4        3.40        7.62      3.50 o 
   7   9   4        5.26       10.19      7.06 o 
   8   9   4        3.80        5.05      3.66 o 
   9   9   4        0.00       -1.94      3.13 o 
  10   9   4        4.83        3.84      3.74 o 
 -10  10   4        7.40        9.48      4.87 o 
  -9  10   4       11.69       12.50      4.81 o 
  -8  10   4       52.18       35.69      5.83 o 
  -7  10   4        1.44        6.45      4.84 o 
  -6  10   4       37.54       45.63      8.21 o 
  -5  10   4       43.04       38.55      5.76 o 
  -4  10   4       85.18       87.97      8.85 o 
  -3  10   4        9.84       12.66      6.64 o 
  -2  10   4      149.60      153.68      8.85 o 
  -1  10   4        6.19        0.57      2.54 o 
   0  10   4       27.88       22.52      6.01 o 
   1  10   4        1.54       -0.34      2.60 o 
   2  10   4       27.70       33.58      6.23 o 
   3  10   4       11.91        7.77      3.28 o 
   4  10   4        5.57        4.03      3.71 o 
   5  10   4        7.35        5.41      3.40 o 
   6  10   4      101.03       90.77     23.64 o 
   7  10   4        5.97        3.32      4.37 o 
   8  10   4       30.09       21.22      4.89 o 
   9  10   4        1.19        9.44      4.37 o 
  -9  11   4       24.81       16.44      7.46 o 
  -8  11   4       12.53        6.17      8.50 o 
  -7  11   4       19.98       10.59      5.03 o 
  -6  11   4       38.00       42.77      6.14 o 
  -5  11   4        3.43        6.42      3.91 o 
  -4  11   4      133.54      141.83     14.93 o 
  -3  11   4        0.84        0.82      4.18 o 
  -2  11   4       56.80       59.40      5.83 o 
  -1  11   4       19.85       12.91      3.42 o 
   0  11   4        4.66        4.60      5.03 o 
   1  11   4        8.03        1.21      2.98 o 
   2  11   4        4.22       -0.98      2.92 o 
   3  11   4        2.44       -0.48      2.84 o 
   4  11   4        0.14        2.98      3.50 o 
   5  11   4       56.58       81.12      9.93 o 
   6  11   4        0.09        4.07      3.52 o 
   7  11   4       10.73        4.97      3.78 o 
   8  11   4        9.61        6.19      4.19 o 
  -8  12   4        0.17        3.05     13.06 o 
  -7  12   4        6.94        6.47      4.78 o 
  -6  12   4        1.40        5.92      4.44 o 
  -5  12   4        5.77        5.39      4.06 o 
  -4  12   4        8.32        9.43      5.42 o 
  -3  12   4        0.89       -2.20      4.28 o 
  -2  12   4       35.43       46.26      7.33 o 
  -1  12   4       23.99       29.62      4.33 o 
   0  12   4        4.25        5.90      3.35 o 
   1  12   4       52.11       49.53      5.30 o 
   2  12   4       66.27       64.56      5.92 o 
   3  12   4        8.10        7.60      3.63 o 
   4  12   4        0.87        2.23      3.71 o 
   5  12   4        0.25        1.52      3.26 o 
   6  12   4        2.74        8.52      4.93 o 
   7  12   4        3.56        7.35      5.84 o 
   8  12   4        5.41       13.12      6.66 o 
  -7  13   4        2.67        0.93      6.84 o 
  -6  13   4        0.03        4.90      5.37 o 
  -5  13   4        4.51        6.95      4.44 o 
  -4  13   4       55.01       64.77      8.85 o 
  -3  13   4        4.10       11.63      6.43 o 
  -2  13   4        8.05        8.59      7.05 o 
  -1  13   4        0.04        3.26      3.36 o 
   0  13   4        1.72        5.10      3.36 o 
   1  13   4        3.20        6.72      3.71 o 
   2  13   4        4.67        8.07      3.58 o 
   3  13   4        0.07        0.82      3.29 o 
   4  13   4        0.96        4.30      3.73 o 
   5  13   4        1.13       -3.20      3.77 o 
   6  13   4        0.83        4.45      4.39 o 
  -6  14   4        9.53       19.14      7.31 o 
  -5  14   4        3.73       -2.91      5.37 o 
  -4  14   4       26.24       25.77      7.26 o 
  -3  14   4        0.48       -1.20      9.12 o 
  -2  14   4        3.28       -0.12      4.98 o 
  -1  14   4        1.00        5.80      4.33 o 
   0  14   4        2.64        5.89      3.79 o 
   1  14   4        7.71        6.09      4.01 o 
   2  14   4        9.33       16.42      4.85 o 
   3  14   4        0.64        5.01      4.20 o 
   4  14   4        2.34        2.77      4.09 o 
   5  14   4        0.01       12.81      4.84 o 
  -4  15   4        1.26       10.90      6.43 o 
  -3  15   4        4.65        7.81     13.06 o 
  -2  15   4        6.48        6.22      7.88 o 
  -1  15   4        1.20       -4.98      6.64 o 
   0  15   4        0.04        2.76      4.23 o 
   1  15   4        1.90        7.49      4.62 o 
   2  15   4        0.67       -3.48      3.77 o 
   3  15   4        5.93       10.82      4.91 o 
 -12   1   5        0.94        4.88      4.68 o 
 -11   1   5       36.78       36.94      6.04 o 
 -10   1   5        1.26        6.76      3.28 o 
  -9   1   5       11.28        6.18      3.02 o 
  -8   1   5      143.30      156.20      8.98 o 
  -7   1   5      371.29      343.63     10.42 o 
  -6   1   5      186.42      187.04     10.71 o 
  -5   1   5        1.45        1.56      1.88 o 
  -4   1   5       19.22       18.87      2.20 o 
  -3   1   5      220.70      227.78      6.05 o 
  -2   1   5      112.31      122.40      4.18 o 
  -1   1   5     1596.22     1655.04     29.68 o 
   0   1   5        8.62        8.10      2.12 o 
   1   1   5       31.98       43.05      4.35 o 
   2   1   5       26.00       29.40      3.02 o 
   3   1   5        9.91        4.92      1.69 o 
   4   1   5       10.49        9.16      1.94 o 
   5   1   5       14.26       14.05      2.91 o 
   6   1   5       30.49       32.64      3.16 o 
   7   1   5       30.46       25.12      3.51 o 
   8   1   5        5.82        8.80      3.05 o 
   9   1   5        3.17        0.94      2.77 o 
  10   1   5        9.67        1.60      3.92 o 
  11   1   5        1.98        6.68      4.33 o 
 -12   2   5        0.74        3.72      4.45 o 
 -11   2   5        6.16        2.32      4.23 o 
 -10   2   5        3.62       10.27      4.20 o 
  -9   2   5        1.67       -2.28      3.08 o 
  -8   2   5        0.17        4.33      2.78 o 
  -7   2   5       92.49       83.67      8.11 o 
  -6   2   5       83.82       84.08      7.42 o 
  -5   2   5        1.84        1.09      2.05 o 
  -4   2   5       15.59       19.32      2.36 o 
  -3   2   5       22.13       15.99      2.11 o 
  -2   2   5      244.88      219.81      5.75 o 
  -1   2   5      492.05      557.75     12.17 o 
   0   2   5      189.73      176.66      5.50 o 
   1   2   5        3.11        1.08      1.79 o 
   2   2   5      275.30      279.74      6.60 o 
   3   2   5       97.34      102.94      4.50 o 
   4   2   5        6.35        6.48      1.96 o 
   5   2   5      100.27       77.69      5.11 o 
   6   2   5      146.58      153.45      6.97 o 
   7   2   5      188.04      171.47     10.97 o 
   8   2   5       50.60       40.37      4.43 o 
   9   2   5       13.42       12.74      3.42 o 
  10   2   5        0.93       -1.31      2.97 o 
  11   2   5        2.56        5.27      3.76 o 
 -12   3   5        8.13        7.59      4.64 o 
 -11   3   5       47.86       40.26      7.44 o 
 -10   3   5       48.09       48.48      6.46 o 
  -9   3   5        3.49        7.53      3.75 o 
  -8   3   5       57.72       58.89      6.16 o 
  -7   3   5      127.51      118.28     16.05 o 
  -6   3   5        4.02        3.28      2.79 o 
  -5   3   5        6.17        6.43      2.43 o 
  -4   3   5       14.61       15.52      2.17 o 
  -3   3   5      239.81      220.25      9.70 o 
  -2   3   5       53.47       63.06      3.17 o 
  -1   3   5        0.24        0.70      1.43 o 
   0   3   5      303.71      262.13      6.75 o 
   1   3   5      101.90      108.21      4.56 o 
   2   3   5        0.60        1.97      1.57 o 
   3   3   5       38.99       46.57      5.35 o 
   4   3   5      218.79      233.02      7.20 o 
   5   3   5      216.15      206.18      7.02 o 
   6   3   5      554.66      541.90     12.81 o 
   7   3   5       10.36       12.28      3.09 o 
   8   3   5      116.96      120.30      6.50 o 
   9   3   5        2.94        7.22      3.19 o 
  10   3   5       15.09       12.96      3.69 o 
  11   3   5        0.01        4.91      3.73 o 
 -12   4   5        6.58       14.00      5.47 o 
 -11   4   5       28.37       16.45      5.03 o 
 -10   4   5       45.12       43.56      6.11 o 
  -9   4   5        3.47        7.41      3.75 o 
  -8   4   5       11.29       12.61      4.07 o 
  -7   4   5       91.27       97.04      7.01 o 
  -6   4   5       62.92       71.74     11.63 o 
  -5   4   5        0.15        1.87      2.08 o 
  -4   4   5      136.80      124.01      6.58 o 
  -3   4   5       18.26       15.52      2.71 o 
  -2   4   5       17.45       13.56      2.21 o 
  -1   4   5      110.18       92.22      4.25 o 
   0   4   5       25.71       21.56      2.81 o 
   1   4   5      140.83      149.92      5.23 o 
   2   4   5      303.51      318.10      9.11 o 
   3   4   5      695.77      668.66     13.92 o 
   4   4   5        0.67        0.20      2.88 o 
   5   4   5       41.65       33.06      3.94 o 
   6   4   5        0.04       -2.34      2.35 o 
   7   4   5      121.55      125.24      7.34 o 
   8   4   5        0.01        3.22      2.83 o 
   9   4   5       27.29       28.75      4.23 o 
  10   4   5        0.75        1.87      3.28 o 
  11   4   5       17.94       15.85      6.36 o 
 -12   5   5       18.96       19.64      5.87 o 
 -11   5   5       15.83       13.24      5.37 o 
 -10   5   5        0.02        3.74      3.96 o 
  -9   5   5        1.83        3.52      3.76 o 
  -8   5   5        0.25       -0.86      2.99 o 
  -7   5   5       16.27       11.41      3.66 o 
  -6   5   5      160.03      157.34     17.54 o 
  -5   5   5        3.40        7.69      2.50 o 
  -4   5   5       43.32       46.17      3.73 o 
  -3   5   5        1.49        2.11      2.07 o 
  -2   5   5      146.97      175.68      5.80 o 
  -1   5   5       11.58       24.62      3.53 o 
   0   5   5       46.71       48.25      5.27 o 
   1   5   5       96.19       82.71      4.16 o 
   2   5   5      499.77      453.43     10.41 o 
   3   5   5      184.75      190.05      7.17 o 
   4   5   5       24.19       25.15      3.90 o 
   5   5   5        0.19        3.28      2.52 o 
   6   5   5       89.75       85.33      5.69 o 
   7   5   5        0.78        1.83      2.62 o 
   8   5   5       72.81       63.19      5.29 o 
   9   5   5        0.08        1.50      3.10 o 
  10   5   5        1.21       -0.89      3.37 o 
  11   5   5        2.61        3.63      3.67 o 
 -11   6   5        4.70        4.77      4.47 o 
 -10   6   5        5.87        4.36      3.91 o 
  -9   6   5        5.87        5.20      3.93 o 
  -8   6   5        6.74        6.83      3.55 o 
  -7   6   5        1.62        2.09      3.23 o 
  -6   6   5        6.66        2.41      3.54 o 
  -5   6   5      109.99      111.60      5.80 o 
  -4   6   5       83.30       87.42     10.83 o 
  -3   6   5       47.45       45.83      5.23 o 
  -2   6   5      284.23      251.56     10.61 o 
  -1   6   5       95.26      100.94      5.56 o 
   0   6   5      103.20       76.54      7.48 o 
   1   6   5        7.31        3.57      2.55 o 
   2   6   5        5.09       10.40      3.47 o 
   3   6   5       40.71       53.09      4.02 o 
   4   6   5        3.41        0.73      3.17 o 
   5   6   5       17.95       11.75      2.91 o 
   6   6   5       21.21       18.77      4.25 o 
   7   6   5        1.64        2.71      3.01 o 
   8   6   5        0.22       -2.46      2.82 o 
   9   6   5        0.35       -1.15      3.24 o 
  10   6   5        0.38       -1.44      3.57 o 
 -11   7   5        1.40        4.80      4.33 o 
 -10   7   5        3.57        4.01      6.71 o 
  -9   7   5        0.66        3.80      3.65 o 
  -8   7   5        0.25       -1.72      3.04 o 
  -7   7   5        3.12       11.97      3.76 o 
  -6   7   5       16.03       13.05      4.25 o 
  -5   7   5       19.58       18.33      4.49 o 
  -4   7   5       45.80       49.76      6.18 o 
  -3   7   5      278.59      291.98     13.22 o 
  -2   7   5      130.96      121.97     10.58 o 
  -1   7   5       70.97       63.45      6.58 o 
   0   7   5       81.73       74.75      5.63 o 
   1   7   5     1000.61      998.37     21.54 o 
   2   7   5      151.08      131.00      7.03 o 
   3   7   5       70.90       61.12      8.62 o 
   4   7   5       20.61       23.57      5.30 o 
   5   7   5        0.99       -0.19      2.78 o 
   6   7   5        1.40        0.51      2.54 o 
   7   7   5       23.16       21.60      3.81 o 
   8   7   5        0.36       -0.84      2.79 o 
   9   7   5        0.39       -1.44      3.04 o 
  10   7   5        0.01        1.86      3.42 o 
 -10   8   5        0.07       -0.55      4.07 o 
  -9   8   5        5.00        9.15      4.30 o 
  -8   8   5        0.51        1.78      3.65 o 
  -7   8   5       18.77       24.98      4.92 o 
  -6   8   5       60.12       65.46      6.73 o 
  -5   8   5       28.39       18.52      7.39 o 
  -4   8   5       39.29       47.50     15.97 o 
  -3   8   5      145.36      142.63     25.92 o 
  -2   8   5       16.38       20.32      5.18 o 
  -1   8   5       22.07       17.04      3.60 o 
   0   8   5       84.77       82.12      5.62 o 
   1   8   5       33.70       42.26      5.39 o 
   2   8   5      829.08      858.38     19.98 o 
   3   8   5      107.39      121.65      7.19 o 
   4   8   5        2.69       -0.29      3.43 o 
   5   8   5        5.31        3.78      3.70 o 
   6   8   5        2.89        9.49      3.39 o 
   7   8   5       15.29       23.62      4.67 o 
   8   8   5        1.26        0.66      3.54 o 
   9   8   5        0.24       -1.75      3.70 o 
 -10   9   5        1.37        2.76      4.42 o 
  -9   9   5        0.45        3.00      4.39 o 
  -8   9   5        7.01       10.16      8.50 o 
  -7   9   5        0.10       -0.53      6.22 o 
  -6   9   5       33.72       33.11      5.36 o 
  -5   9   5       75.66       84.94      9.40 o 
  -4   9   5        1.75        1.43      4.18 o 
  -3   9   5       47.64       41.38      6.57 o 
  -2   9   5        5.48        3.98      4.18 o 
  -1   9   5        4.88        1.48      2.76 o 
   0   9   5       20.04       10.74      3.23 o 
   1   9   5        0.14        2.56      2.85 o 
   2   9   5       65.01       56.23      5.46 o 
   3   9   5      271.33      247.18     11.24 o 
   4   9   5       26.87       16.60      7.06 o 
   5   9   5      268.77      243.93      9.95 o 
   6   9   5        2.16        0.69      3.24 o 
   7   9   5        2.88        6.70      3.93 o 
   8   9   5        2.55        5.70      3.86 o 
   9   9   5        0.08        1.90      3.95 o 
  -9  10   5       21.95       14.34      7.07 o 
  -8  10   5        3.78        3.79      5.48 o 
  -7  10   5       20.22       21.15      6.97 o 
  -6  10   5        0.06        7.31      4.39 o 
  -5  10   5       25.01       21.95      5.16 o 
  -4  10   5        6.48        1.23      4.18 o 
  -3  10   5        3.16        1.78      4.66 o 
  -2  10   5        0.00       -0.71      3.98 o 
  -1  10   5       83.73       84.51      6.14 o 
   0  10   5       10.86       13.91      3.64 o 
   1  10   5        8.58        4.26      3.26 o 
   2  10   5       58.50       56.54      5.67 o 
   3  10   5       62.28       56.01      6.58 o 
   4  10   5      133.43      127.31      8.92 o 
   5  10   5       11.44        7.25      3.69 o 
   6  10   5       23.80       22.34      4.50 o 
   7  10   5        0.74        6.13      3.75 o 
   8  10   5       19.07       17.43      4.93 o 
  -8  11   5        0.13        0.41      5.42 o 
  -7  11   5        1.26        5.02      5.84 o 
  -6  11   5        0.81       -1.08      3.99 o 
  -5  11   5       53.64       53.08      6.73 o 
  -4  11   5       32.70       28.92      8.29 o 
  -3  11   5       16.04        6.72      8.71 o 
  -2  11   5        0.29        2.01      4.48 o 
  -1  11   5      106.33      117.79      8.78 o 
   0  11   5       18.68       21.77      4.23 o 
   1  11   5        4.32        5.00      3.43 o 
   2  11   5       14.67       12.20      3.95 o 
   3  11   5        0.05        1.32      3.17 o 
   4  11   5        4.32        5.91      3.70 o 
   5  11   5       15.35       21.85      4.59 o 
   6  11   5        4.30        5.65      4.03 o 
   7  11   5       10.15       10.83      4.46 o 
  -7  12   5        5.67        9.02      4.95 o 
  -6  12   5        0.74       -0.26      4.33 o 
  -5  12   5        8.07        7.44      4.59 o 
  -4  12   5        0.14       -1.16      4.54 o 
  -3  12   5       53.65       37.98      7.18 o 
  -2  12   5        1.10        1.22      7.67 o 
  -1  12   5        6.12        5.23      4.21 o 
   0  12   5        3.54        3.99      3.41 o 
   1  12   5       12.11       13.84      3.90 o 
   2  12   5        9.71       15.90      3.85 o 
   3  12   5        0.68        2.54      3.43 o 
   4  12   5        2.75        4.56      4.08 o 
   5  12   5        1.02        5.37      3.81 o 
   6  12   5        4.44        6.29      3.80 o 
   7  12   5        2.99        9.27      5.64 o 
  -6  13   5        8.90       13.40      5.47 o 
  -5  13   5        2.75        7.03      4.71 o 
  -4  13   5        0.36       -1.91      5.08 o 
  -3  13   5        3.03        8.61      5.48 o 
  -2  13   5       29.81       17.40     11.20 o 
  -1  13   5        8.47        5.76     13.89 o 
   0  13   5        0.96       -1.48      3.37 o 
   1  13   5        4.49        3.78      3.64 o 
   2  13   5        3.75        6.12      3.91 o 
   3  13   5        1.45        3.02      3.78 o 
   4  13   5        9.67        7.42      6.85 o 
   5  13   5        0.02        4.24      3.73 o 
  -5  14   5        0.48       10.66      5.14 o 
  -4  14   5        0.06        2.77      5.37 o 
  -3  14   5        0.33        0.01      5.28 o 
  -2  14   5       14.61       20.32      7.13 o 
  -1  14   5        3.31        7.61      6.07 o 
   0  14   5        1.41        6.74      4.92 o 
   1  14   5        0.19       -0.96      3.67 o 
   2  14   5        6.76        8.69      4.07 o 
   3  14   5        3.48        7.93      4.38 o 
   4  14   5        1.23        3.25      5.65 o 
  -2  15   5        1.63       -2.99      6.30 o 
  -1  15   5        5.14        2.80      6.26 o 
   0  15   5        1.54        0.55      6.14 o 
   1  15   5        0.10        1.32      5.25 o 
 -12   0   6        3.06       14.10      9.95 o 
 -11   0   6       42.28       41.06     12.03 o 
 -10   0   6       63.94       49.28     12.86 o 
  -9   0   6       34.76       36.79      6.89 o 
  -8   0   6        0.01        3.05      4.24 o 
  -7   0   6      140.68      126.16     10.99 o 
  -6   0   6       41.95       30.59      8.09 o 
  -5   0   6       13.11       15.88      4.54 o 
  -4   0   6      417.17      453.30     21.36 o 
  -3   0   6       50.37       54.95      6.01 o 
  -2   0   6      498.77      512.87     14.00 o 
  -1   0   6       53.32       78.93      6.67 o 
   0   0   6        2.40        3.75      6.01 o 
   1   0   6       10.82       12.65      4.11 o 
   2   0   6      221.24      249.92     11.39 o 
   3   0   6        5.09       12.19      3.19 o 
   4   0   6        8.69        5.35      2.99 o 
   5   0   6       57.25       64.76      5.90 o 
   6   0   6       26.03       29.01      6.14 o 
   7   0   6      116.38      128.93     21.98 o 
   8   0   6       16.39       16.53      7.67 o 
   9   0   6       26.49       32.71      7.37 o 
  10   0   6        6.15       11.31      6.18 o 
  11   0   6       41.17       52.25     16.17 o 
 -12   1   6        0.01       -1.44      7.57 o 
 -11   1   6        4.62        1.10      4.27 o 
 -10   1   6        5.20        9.77      4.51 o 
  -9   1   6        8.56        6.31      5.10 o 
  -8   1   6        2.84        2.92      3.11 o 
  -7   1   6        2.96       -0.94      2.52 o 
  -6   1   6        8.90        8.18      2.90 o 
  -5   1   6      161.36      139.63      8.38 o 
  -4   1   6      246.18      255.81      8.34 o 
  -3   1   6       59.10       61.95      3.69 o 
  -2   1   6       33.98       36.43      3.43 o 
  -1   1   6      165.51      172.68      6.30 o 
   0   1   6       78.25       92.57      5.03 o 
   1   1   6      109.07      114.33      5.10 o 
   2   1   6        7.32        5.72      1.92 o 
   3   1   6        5.60        3.81      1.91 o 
   4   1   6        4.20        3.07      2.11 o 
   5   1   6      105.92      102.65      5.72 o 
   6   1   6      216.90      212.18      8.98 o 
   7   1   6       11.10        9.40      3.18 o 
   8   1   6       34.69       35.83      5.27 o 
   9   1   6       17.14       14.93      4.21 o 
  10   1   6       49.31       54.41     10.48 o 
 -12   2   6        0.06        3.32      8.29 o 
 -11   2   6        0.00        2.07      4.31 o 
 -10   2   6      124.92      124.91     10.77 o 
  -9   2   6        0.26        3.05      3.69 o 
  -8   2   6        1.43        2.48      3.28 o 
  -7   2   6        0.24        0.48      3.09 o 
  -6   2   6       30.00       34.53      4.90 o 
  -5   2   6       44.11       53.10      4.56 o 
  -4   2   6       40.11       48.17      4.59 o 
  -3   2   6        6.53        6.57      2.27 o 
  -2   2   6        9.36        9.51      2.15 o 
  -1   2   6       28.84       32.53      3.19 o 
   0   2   6      111.23      114.22      6.11 o 
   1   2   6       33.74       42.38      6.13 o 
   2   2   6       25.99       28.67      3.19 o 
   3   2   6        1.83       -0.96      2.19 o 
   4   2   6       63.57       93.02      5.27 o 
   5   2   6      324.59      339.31      9.75 o 
   6   2   6       23.99       27.20      3.68 o 
   7   2   6      169.05      171.93      7.70 o 
   8   2   6        0.17       -1.55      2.70 o 
   9   2   6       19.75       21.97      4.15 o 
  10   2   6        9.24       10.70      4.52 o 
 -11   3   6        0.35        5.79      4.51 o 
 -10   3   6        5.07        5.16      4.06 o 
  -9   3   6       38.78       42.62      6.06 o 
  -8   3   6        0.05        1.32      3.54 o 
  -7   3   6       37.45       39.20      6.89 o 
  -6   3   6        7.20        6.11      3.51 o 
  -5   3   6       53.64       45.55      5.05 o 
  -4   3   6       63.51       71.32      5.80 o 
  -3   3   6       17.81       20.45      3.25 o 
  -2   3   6       15.35       14.81      2.29 o 
  -1   3   6       38.92       47.15      3.17 o 
   0   3   6       28.87       34.29      3.35 o 
   1   3   6       17.59       21.90      3.03 o 
   2   3   6       60.43       61.32      4.18 o 
   3   3   6        0.73       -0.14      2.45 o 
   4   3   6      694.88      654.15     14.39 o 
   5   3   6       43.73       51.65      4.49 o 
   6   3   6       16.30       25.49      3.76 o 
   7   3   6        1.88       -1.43      2.50 o 
   8   3   6       50.03       50.67      5.05 o 
   9   3   6        6.10        7.42      3.44 o 
  10   3   6        0.09       -1.33      3.38 o 
 -11   4   6       12.49       15.53      5.18 o 
 -10   4   6       20.21       17.43      6.85 o 
  -9   4   6       13.93       17.80      4.70 o 
  -8   4   6       14.21       16.62      4.33 o 
  -7   4   6       39.12       26.12      4.81 o 
  -6   4   6        4.35        1.41      2.91 o 
  -5   4   6        0.52        1.56      2.79 o 
  -4   4   6       19.25       25.60      3.34 o 
  -3   4   6       45.54       42.91      4.31 o 
  -2   4   6       58.19       58.13      4.69 o 
  -1   4   6        5.63        5.67      3.98 o 
   0   4   6       86.52       86.70      6.51 o 
   1   4   6      125.99      120.04      8.77 o 
   2   4   6        7.48        4.28      2.48 o 
   3   4   6      813.38      844.45     17.06 o 
   4   4   6        3.12        6.57      2.62 o 
   5   4   6      190.98      202.48      8.42 o 
   6   4   6        0.57        2.90      2.83 o 
   7   4   6       44.97       47.53      4.84 o 
   8   4   6        0.14        3.40      3.14 o 
   9   4   6        3.11        5.05      3.55 o 
  10   4   6        2.91        8.47      3.87 o 
 -11   5   6        0.32        2.44      4.42 o 
 -10   5   6        0.36       -0.78      3.98 o 
  -9   5   6        3.32        3.41      3.91 o 
  -8   5   6       28.54       26.76      9.53 o 
  -7   5   6       15.67       14.06      4.01 o 
  -6   5   6       43.93       47.52      5.67 o 
  -5   5   6        0.13        1.41      3.48 o 
  -4   5   6      116.19      131.91      6.24 o 
  -3   5   6       27.53       33.85      5.08 o 
  -2   5   6      511.09      502.30     21.36 o 
  -1   5   6        0.00        3.23      2.77 o 
   0   5   6       20.29       21.12      3.51 o 
   1   5   6        0.04        3.94      2.67 o 
   2   5   6      183.84      174.86     10.16 o 
   3   5   6        0.62       -1.92      2.39 o 
   4   5   6      148.65      137.00      7.98 o 
   5   5   6       13.22       14.66      3.61 o 
   6   5   6        0.70        0.90      2.53 o 
   7   5   6        0.00        0.69      2.75 o 
   8   5   6       41.64       50.15      5.29 o 
   9   5   6        0.81        6.34      3.54 o 
  10   5   6        5.05        5.24      3.76 o 
 -11   6   6        0.05        0.89      4.39 o 
 -10   6   6        0.00        0.74      4.03 o 
  -9   6   6        0.03       -2.15      3.73 o 
  -8   6   6        0.34       -2.22      3.28 o 
  -7   6   6       15.91       17.74      4.38 o 
  -6   6   6        6.84        9.81      3.65 o 
  -5   6   6      201.47      214.54     16.29 o 
  -4   6   6       13.79       13.13      4.37 o 
  -3   6   6      151.51      150.92      9.86 o 
  -2   6   6      163.47      144.41     15.55 o 
  -1   6   6      761.03      753.34     19.86 o 
   0   6   6      255.69      246.09      8.80 o 
   1   6   6       23.76       32.34      4.22 o 
   2   6   6       19.94       19.81      3.96 o 
   3   6   6       96.34       90.95      9.16 o 
   4   6   6      180.13      155.97      9.57 o 
   5   6   6       26.71       25.26      4.47 o 
   6   6   6        1.06        1.16      2.95 o 
   7   6   6       19.51       24.91      4.37 o 
   8   6   6        0.00       -3.89      3.07 o 
   9   6   6       21.26       19.25      4.72 o 
 -10   7   6        0.51       -0.57      4.20 o 
  -9   7   6        6.60        6.46      4.44 o 
  -8   7   6        1.31        3.17      3.65 o 
  -7   7   6        8.91        4.14      3.64 o 
  -6   7   6      105.86      103.03     10.68 o 
  -5   7   6       69.03       80.06      6.96 o 
  -4   7   6       38.53       32.88      6.26 o 
  -3   7   6        8.75        6.66      4.28 o 
  -2   7   6       46.57       57.93      7.17 o 
  -1   7   6      147.90      134.24     13.95 o 
   0   7   6      174.26      187.45     15.26 o 
   1   7   6       34.10       40.20      4.75 o 
   2   7   6        5.02        4.90      3.95 o 
   3   7   6       15.63       10.49      3.56 o 
   4   7   6       16.04        9.43      4.01 o 
   5   7   6       14.23        7.37      3.56 o 
   6   7   6        1.25       -0.24      3.29 o 
   7   7   6        3.37        3.50      3.44 o 
   8   7   6        7.71        6.09      4.04 o 
   9   7   6       21.64       31.95      5.80 o 
 -10   8   6        0.13        3.77      4.57 o 
  -9   8   6        2.56        7.22      5.55 o 
  -8   8   6        0.02        2.90      5.57 o 
  -7   8   6        4.88        1.61      4.96 o 
  -6   8   6       33.55       35.81     12.65 o 
  -5   8   6        6.59       -2.14      3.73 o 
  -4   8   6       16.54       17.55      5.28 o 
  -3   8   6       14.85       11.78      5.39 o 
  -2   8   6       50.26       54.47      7.56 o 
  -1   8   6       33.13       32.59      6.48 o 
   0   8   6       93.74       81.53      5.99 o 
   1   8   6       84.76       89.41     11.31 o 
   2   8   6      327.24      341.18     12.87 o 
   3   8   6        3.19        6.06      3.50 o 
   4   8   6        3.70       -0.09      3.74 o 
   5   8   6        0.84        4.45      3.40 o 
   6   8   6        0.12        0.21      4.79 o 
   7   8   6        0.80        3.78      3.74 o 
   8   8   6        5.62       17.68      4.79 o 
   9   8   6        2.43        5.70      7.27 o 
  -9   9   6       17.40       22.56      7.77 o 
  -8   9   6       21.72       12.78      6.85 o 
  -7   9   6       20.85       27.21      7.31 o 
  -6   9   6       57.91       70.50     13.69 o 
  -5   9   6        3.89        2.38      7.65 o 
  -4   9   6       51.85       67.15      8.29 o 
  -3   9   6        2.75        0.89      8.09 o 
  -2   9   6        2.63       -3.94      4.11 o 
  -1   9   6        8.95        5.18      4.83 o 
   0   9   6       18.78       17.52      3.97 o 
   1   9   6       70.93       62.60      5.78 o 
   2   9   6        0.33        1.63      3.16 o 
   3   9   6       35.58       33.12      4.97 o 
   4   9   6        4.50        5.14      4.01 o 
   5   9   6        3.63        8.45      4.12 o 
   6   9   6        1.76        3.45      3.49 o 
   7   9   6       34.04       43.56      5.88 o 
   8   9   6        2.01        3.23      4.08 o 
  -8  10   6       23.92       14.97      6.67 o 
  -7  10   6        3.64       -6.20      4.88 o 
  -6  10   6       33.60       19.08      6.74 o 
  -5  10   6        0.45       -3.35      3.88 o 
  -4  10   6       27.15       33.93      7.07 o 
  -3  10   6        3.14        1.19      4.54 o 
  -2  10   6        0.02       -1.66      4.11 o 
  -1  10   6       19.59       17.45      5.96 o 
   0  10   6       18.16       14.88      4.59 o 
   1  10   6        0.96        0.40      3.30 o 
   2  10   6       10.60        5.81      4.73 o 
   3  10   6       15.47       18.91      4.91 o 
   4  10   6        9.77       11.93      4.23 o 
   5  10   6        4.93        6.38      3.71 o 
   6  10   6       22.60       23.66      4.98 o 
   7  10   6        0.06        1.19      3.69 o 
  -7  11   6        0.00       -2.55      5.67 o 
  -6  11   6       11.22       -0.33      6.64 o 
  -5  11   6        0.01        0.74      4.15 o 
  -4  11   6       33.44       24.60      6.67 o 
  -3  11   6        9.14       12.73      5.75 o 
  -2  11   6        2.27        1.66      7.05 o 
  -1  11   6       22.82       40.37      7.66 o 
   0  11   6       15.19       19.55      8.69 o 
   1  11   6       25.39       30.69      5.03 o 
   2  11   6        1.74        5.09      3.67 o 
   3  11   6        3.63       -0.83      3.59 o 
   4  11   6        0.82        0.37      4.44 o 
   5  11   6        0.12        5.90      3.86 o 
   6  11   6        3.47        0.98      3.67 o 
  -6  12   6        0.13        2.67      7.46 o 
  -5  12   6        0.53        0.74      4.37 o 
  -4  12   6       15.14       20.57      6.57 o 
  -3  12   6        0.42       -3.04      4.67 o 
  -2  12   6        7.47        8.82      7.05 o 
  -1  12   6       34.21       40.84      8.56 o 
   0  12   6        0.09        3.40      4.54 o 
   1  12   6        3.02       -2.48      3.53 o 
   2  12   6       10.67       19.19      6.62 o 
   3  12   6        0.42       -1.72      3.64 o 
   4  12   6        3.42        1.02      4.40 o 
   5  12   6        0.78       -0.63      3.88 o 
  -5  13   6        3.29       12.90      6.54 o 
  -4  13   6        9.23       27.05      7.61 o 
  -3  13   6        0.23        1.56      5.06 o 
  -2  13   6        4.20        0.37      5.14 o 
  -1  13   6        0.75       -2.25      4.98 o 
   0  13   6        4.59       -0.93      5.26 o 
   1  13   6       11.19        9.42      4.44 o 
   2  13   6        1.77        4.58      4.26 o 
   3  13   6        0.03        3.89      4.41 o 
   4  13   6        8.32        7.08      5.04 o 
  -2  14   6        0.65        3.01      8.50 o 
  -1  14   6        1.80        2.38      6.18 o 
   0  14   6        1.28       12.24      5.48 o 
   1  14   6        9.45        5.14      6.29 o 
 -11   1   7        3.38        2.26     10.99 o 
 -10   1   7       32.92       29.55      6.13 o 
  -9   1   7       22.40       14.96      4.81 o 
  -8   1   7        4.91        4.23      4.13 o 
  -7   1   7        5.99        3.36      3.73 o 
  -6   1   7        2.82        1.37      3.27 o 
  -5   1   7       73.44       64.61      6.29 o 
  -4   1   7        0.23        2.64      2.56 o 
  -3   1   7       36.27       41.22      4.29 o 
  -2   1   7       12.28       11.93      2.82 o 
  -1   1   7       33.92       44.40      3.70 o 
   0   1   7        2.54        2.26      2.56 o 
   1   1   7        0.30        2.56      3.11 o 
   2   1   7        0.21       -3.15      2.35 o 
   3   1   7      107.51      101.81      9.31 o 
   4   1   7       35.17       36.49      4.01 o 
   5   1   7       16.05       20.40      3.57 o 
   6   1   7       30.04       22.35      4.37 o 
   7   1   7        1.16        2.29      3.51 o 
   8   1   7       37.75       39.60      5.77 o 
   9   1   7       13.74       16.65      7.00 o 
 -11   2   7        1.45        2.53      4.76 o 
 -10   2   7       12.35       17.97      5.57 o 
  -9   2   7       11.91        7.95      4.47 o 
  -8   2   7       36.70       34.32      5.64 o 
  -7   2   7       55.38       59.61      6.46 o 
  -6   2   7       10.18        7.49      4.00 o 
  -5   2   7       18.39       17.75      4.36 o 
  -4   2   7        0.74        0.11      3.09 o 
  -3   2   7       57.03       58.68      5.71 o 
  -2   2   7       52.20       46.65      4.13 o 
  -1   2   7       15.59       14.45      3.08 o 
   0   2   7        0.65       -0.17      2.67 o 
   1   2   7        8.49        5.16      3.17 o 
   2   2   7      288.93      260.09      8.21 o 
   3   2   7      359.68      334.85     10.84 o 
   4   2   7       25.76       27.97      3.75 o 
   5   2   7       72.59       72.26      5.35 o 
   6   2   7       58.06       55.80      5.08 o 
   7   2   7       38.07       46.82      5.74 o 
   8   2   7        2.12        5.29      3.85 o 
   9   2   7       37.99       50.87      6.71 o 
 -11   3   7        4.45       10.27      5.29 o 
 -10   3   7       18.89       23.08     10.62 o 
  -9   3   7       10.07       14.55      5.26 o 
  -8   3   7       39.28       39.80      5.92 o 
  -7   3   7       16.15       22.61      5.05 o 
  -6   3   7        7.66        5.93      7.59 o 
  -5   3   7       22.88       32.22      6.13 o 
  -4   3   7       23.63       32.85      5.94 o 
  -3   3   7      257.45      242.19     21.57 o 
  -2   3   7        0.86        0.67      2.80 o 
  -1   3   7       34.89       42.97      4.95 o 
   0   3   7        6.97        9.02      3.64 o 
   1   3   7      206.65      208.09      8.02 o 
   2   3   7      436.45      417.62     10.92 o 
   3   3   7       17.69       12.45      3.47 o 
   4   3   7      632.31      593.01     14.04 o 
   5   3   7       10.69       17.66      3.47 o 
   6   3   7        9.50        9.44      3.28 o 
   7   3   7        0.01        2.28      3.07 o 
   8   3   7        8.94       24.05      4.39 o 
   9   3   7        0.21        0.65      4.04 o 
 -10   4   7        0.07        2.67      4.31 o 
  -9   4   7       31.53       36.30      6.11 o 
  -8   4   7       28.05       27.01      7.81 o 
  -7   4   7        7.31       10.03      4.15 o 
  -6   4   7       12.62        9.13      3.77 o 
  -5   4   7      171.38      169.56      9.09 o 
  -4   4   7        1.50       -1.80      3.08 o 
  -3   4   7        5.25        5.17      3.78 o 
  -2   4   7      178.92      184.02     10.86 o 
  -1   4   7       15.05       14.70      5.18 o 
   0   4   7       79.52       70.39      6.37 o 
   1   4   7      419.46      396.85     12.11 o 
   2   4   7       51.69       54.48      6.15 o 
   3   4   7      110.13       98.16      6.31 o 
   4   4   7       43.82       35.24      4.12 o 
   5   4   7       63.25       72.93      6.96 o 
   6   4   7       48.16       44.24      4.71 o 
   7   4   7       50.41       56.92      5.52 o 
   8   4   7        2.69        0.00      3.30 o 
   9   4   7        0.14        0.38      3.47 o 
 -10   5   7        0.64        2.89      4.39 o 
  -9   5   7        4.27       -3.52      4.01 o 
  -8   5   7       22.84       22.61      5.31 o 
  -7   5   7        0.18        0.37      4.29 o 
  -6   5   7       27.08       22.30      4.68 o 
  -5   5   7       66.95       85.90     11.20 o 
  -4   5   7      141.69      157.25     12.15 o 
  -3   5   7       22.39       34.00     10.58 o 
  -2   5   7       26.59       29.28      5.84 o 
  -1   5   7        0.37       -0.65      3.89 o 
   0   5   7      554.10      585.12     15.35 o 
   1   5   7      521.98      524.06     24.96 o 
   2   5   7       50.64       62.72      5.76 o 
   3   5   7        1.75        1.07      3.82 o 
   4   5   7        0.15       -4.92      3.98 o 
   5   5   7       24.22       30.22      5.56 o 
   6   5   7       87.10       86.65     10.30 o 
   7   5   7        5.49        4.42      3.36 o 
   8   5   7        7.07        0.04      3.21 o 
   9   5   7        0.00       -1.60      3.44 o 
 -10   6   7        2.86        4.89      4.56 o 
  -9   6   7        1.16       -5.84      3.89 o 
  -8   6   7        6.58        3.27      3.93 o 
  -7   6   7       17.49       10.45     10.78 o 
  -6   6   7        9.05       11.45      5.84 o 
  -5   6   7        3.35        7.46      4.99 o 
  -4   6   7       64.97       68.01     12.86 o 
  -3   6   7       64.49       68.59     21.57 o 
  -2   6   7       73.96       85.02      8.47 o 
  -1   6   7        0.17        3.65      4.37 o 
   0   6   7       14.39       15.73      3.78 o 
   1   6   7        6.33       10.46      3.82 o 
   2   6   7        0.00       -0.07      3.08 o 
   3   6   7        0.26       -4.10      2.73 o 
   4   6   7        2.20        6.25      4.06 o 
   5   6   7        2.72        6.01      3.69 o 
   6   6   7        8.33        3.03      4.06 o 
   7   6   7        2.00        7.15      4.33 o 
   8   6   7        0.14       -0.49      4.48 o 
  -9   7   7        0.01        8.28     10.78 o 
  -8   7   7        6.80        9.88      8.92 o 
  -7   7   7        0.09       -3.42      4.54 o 
  -6   7   7        2.61        0.88      6.22 o 
  -5   7   7        2.35        2.58      4.83 o 
  -4   7   7        0.64        2.41      4.37 o 
  -3   7   7       79.18       64.05      7.96 o 
  -2   7   7      126.94      123.92     10.36 o 
  -1   7   7      299.95      313.10     15.52 o 
   0   7   7      158.79      158.60     11.13 o 
   1   7   7      125.62      112.42      7.23 o 
   2   7   7        6.90        9.95      3.69 o 
   3   7   7        0.60        1.07      3.38 o 
   4   7   7       24.18       24.97      5.40 o 
   5   7   7        0.07        1.02      3.51 o 
   6   7   7        0.41        3.19      3.53 o 
   7   7   7        1.90        6.32      4.55 o 
   8   7   7        0.00       -0.69      3.83 o 
  -9   8   7       23.65       22.90     10.37 o 
  -8   8   7       23.41       14.54      6.43 o 
  -7   8   7        8.27        6.40      6.01 o 
  -6   8   7        3.48        7.00      7.88 o 
  -5   8   7        0.21        9.88      7.05 o 
  -4   8   7        1.61        5.85      4.96 o 
  -3   8   7        9.46        5.15      4.96 o 
  -2   8   7        0.49        1.91     11.40 o 
  -1   8   7       47.95       55.47      8.17 o 
   0   8   7       42.18       46.79      8.72 o 
   1   8   7       21.49       18.01      4.06 o 
   2   8   7        0.74        5.55      3.51 o 
   3   8   7       47.13       42.42      5.71 o 
   4   8   7       12.43       13.62      4.85 o 
   5   8   7       22.41       25.82      4.97 o 
   6   8   7       33.84       51.20      6.32 o 
   7   8   7        1.24        5.53      3.98 o 
  -8   9   7        2.71        5.64      6.07 o 
  -7   9   7       31.70       34.92      8.35 o 
  -6   9   7        2.16       -0.25     10.58 o 
  -5   9   7        2.79        8.86      5.55 o 
  -4   9   7        9.48        2.57      5.81 o 
  -3   9   7       16.62       15.85      6.01 o 
  -2   9   7        1.20        1.81      4.88 o 
  -1   9   7       51.84       67.93     26.54 o 
   0   9   7       88.52       94.25      8.50 o 
   1   9   7        4.58        6.25      3.55 o 
   2   9   7       28.03       32.67      5.11 o 
   3   9   7       32.36       24.02      6.40 o 
   4   9   7       11.61       19.42      5.36 o 
   5   9   7        0.58        2.06      3.80 o 
   6   9   7        5.75       11.67      4.43 o 
   7   9   7        0.23        4.13      4.18 o 
  -7  10   7       20.38       24.47      7.73 o 
  -6  10   7        0.31       -1.21      5.60 o 
  -5  10   7        2.61        2.34      5.96 o 
  -4  10   7        2.62        0.44      6.64 o 
  -3  10   7        0.91        0.41      4.69 o 
  -2  10   7       27.36       47.66      9.12 o 
  -1  10   7        0.19        0.83      4.98 o 
   0  10   7        0.98       -2.70      4.02 o 
   1  10   7       28.84       29.68      5.27 o 
   2  10   7       12.48       10.80      4.73 o 
   3  10   7        3.99        3.83      3.96 o 
   4  10   7        4.49       10.05      5.06 o 
   5  10   7        1.21        0.44      3.92 o 
   6  10   7       24.92       33.75      5.69 o 
  -6  11   7        3.21        5.39      6.43 o 
  -5  11   7        4.68        8.20      9.75 o 
  -4  11   7        0.07        1.27      6.43 o 
  -3  11   7        4.02        2.33      5.25 o 
  -2  11   7        0.02        8.08      5.67 o 
  -1  11   7        0.20       -0.83      5.25 o 
   0  11   7        0.69       -0.18      4.19 o 
   1  11   7        5.92        5.69      4.85 o 
   2  11   7        0.00       -0.60      3.82 o 
   3  11   7        0.02        3.49      4.01 o 
   4  11   7        1.31       -1.25      4.44 o 
   5  11   7        3.21        0.97      4.67 o 
  -4  12   7        4.11        7.16      6.37 o 
  -3  12   7        4.07        9.91      7.46 o 
  -2  12   7        0.18        3.37      7.26 o 
  -1  12   7        0.79       -0.21      5.08 o 
   0  12   7        0.07        0.94      4.75 o 
   1  12   7        0.49        3.73      5.96 o 
   2  12   7        0.01        0.41      3.94 o 
   3  12   7        0.07        1.85      4.63 o 
  -2  13   7        1.88        1.36      6.30 o 
  -1  13   7        0.23        3.67     10.58 o 
   0  13   7        9.89        5.43     10.78 o 
 -10   0   8        0.11       -4.56      7.88 o 
  -9   0   8        1.24        3.32      7.46 o 
  -8   0   8        5.36       -0.41      7.05 o 
  -7   0   8        1.54        1.24      7.46 o 
  -6   0   8        0.00        3.73      6.64 o 
  -5   0   8       13.40       13.21      5.42 o 
  -4   0   8        3.31       10.13      6.64 o 
  -3   0   8        0.50        4.21      3.95 o 
  -2   0   8       58.43       54.38      7.18 o 
  -1   0   8        2.21        0.99      3.78 o 
   0   0   8      151.88      142.35     25.92 o 
   1   0   8       15.49       11.80      5.13 o 
   2   0   8       11.28       16.59      7.88 o 
   3   0   8       79.41       59.71     14.10 o 
   4   0   8        2.67        4.44      4.54 o 
   5   0   8        5.30        6.56      4.96 o 
   6   0   8        0.01       -1.11      4.58 o 
   7   0   8        3.97        3.55      5.42 o 
   8   0   8        7.83        3.60      5.88 o 
 -10   1   8        1.16        0.46      7.46 o 
  -9   1   8        1.22        3.21      5.55 o 
  -8   1   8        2.36       -2.43      4.83 o 
  -7   1   8        0.04       -0.86      3.73 o 
  -6   1   8        3.23        2.79      3.64 o 
  -5   1   8       11.50       12.42      5.68 o 
  -4   1   8        0.66       -0.19      3.96 o 
  -3   1   8       13.71        6.84      4.15 o 
  -2   1   8        7.54        5.14      3.06 o 
  -1   1   8       82.66       79.57      6.57 o 
   0   1   8       63.06       67.16      5.43 o 
   1   1   8       74.24       71.30      6.70 o 
   2   1   8       18.99       17.45      4.45 o 
   3   1   8       51.74       39.98      5.26 o 
   4   1   8        5.14        5.47      3.30 o 
   5   1   8        0.00        1.83      3.20 o 
   6   1   8        4.06        1.88      3.48 o 
   7   1   8        0.01       -0.65      3.55 o 
   8   1   8       26.06       40.03      6.17 o 
 -10   2   8        3.78        3.39      6.30 o 
  -9   2   8        1.09        0.36      4.39 o 
  -8   2   8       15.63       12.86      4.95 o 
  -7   2   8        0.25       -1.63      3.67 o 
  -6   2   8       76.58       64.32      7.81 o 
  -5   2   8        1.80       -0.81      3.34 o 
  -4   2   8        7.78        5.57      3.75 o 
  -3   2   8        0.46        0.57      3.35 o 
  -2   2   8       21.90       21.98      8.71 o 
  -1   2   8        9.22       15.59      4.96 o 
   0   2   8        3.98        0.00      5.81 o 
   1   2   8       52.70       48.79      7.66 o 
   2   2   8        1.52        1.98      2.62 o 
   3   2   8       63.65       75.88      7.30 o 
   4   2   8        5.26        7.25      3.03 o 
   5   2   8       33.06       23.58      4.97 o 
   6   2   8        0.00        2.28      4.01 o 
   7   2   8       14.07       24.42      4.97 o 
   8   2   8        0.12       -0.76      3.99 o 
  -9   3   8       10.07       13.66      5.58 o 
  -8   3   8        7.68        7.26      4.66 o 
  -7   3   8        0.80        2.72      3.82 o 
  -6   3   8        4.60        1.16      3.82 o 
  -5   3   8        9.57        8.15      3.99 o 
  -4   3   8       12.59        5.98      4.96 o 
  -3   3   8       15.12       12.46      9.54 o 
  -2   3   8        0.61       -7.46      4.98 o 
  -1   3   8       40.79       58.82      7.56 o 
   0   3   8       16.81       15.60      4.33 o 
   1   3   8        8.63       10.90      5.25 o 
   2   3   8       99.11      101.91      7.10 o 
   3   3   8      143.65      128.18      7.53 o 
   4   3   8        0.21        2.15      2.84 o 
   5   3   8        0.04        4.53      3.01 o 
   6   3   8       75.36       81.42      6.25 o 
   7   3   8        2.59        4.30      3.95 o 
   8   3   8        5.58       11.38      4.97 o 
  -9   4   8        5.17        6.89      4.82 o 
  -8   4   8        6.59        9.05      4.94 o 
  -7   4   8       23.68       34.88      6.14 o 
  -6   4   8      105.10      112.16     11.43 o 
  -5   4   8        0.15       -2.13      4.58 o 
  -4   4   8       44.88       45.55      9.95 o 
  -3   4   8       19.50       41.47     11.61 o 
  -2   4   8        3.73        1.83      4.07 o 
  -1   4   8      163.16      154.71     22.60 o 
   0   4   8       48.63       56.14      8.15 o 
   1   4   8      350.68      341.02     11.54 o 
   2   4   8        2.14        4.07      3.67 o 
   3   4   8        2.89       -3.23      3.95 o 
   4   4   8        2.44        5.22      3.35 o 
   5   4   8        1.20       10.07      3.85 o 
   6   4   8        0.32        5.50      3.87 o 
   7   4   8        4.80        3.40      3.55 o 
   8   4   8        2.94        4.62      4.39 o 
  -9   5   8        0.05       -0.41      4.62 o 
  -8   5   8        1.13        4.77      6.07 o 
  -7   5   8        0.78       -0.56      4.96 o 
  -6   5   8       23.86       28.85      7.47 o 
  -5   5   8       59.95       82.90     20.94 o 
  -4   5   8      107.22       88.29     10.09 o 
  -3   5   8      101.75       86.68     14.10 o 
  -2   5   8       39.04       49.38      7.67 o 
  -1   5   8       67.95       77.96      8.87 o 
   0   5   8      192.08      180.06     13.48 o 
   1   5   8       51.45       54.42      6.88 o 
   2   5   8        2.15        0.78      3.15 o 
   3   5   8        0.89       -0.19      3.67 o 
   4   5   8       31.16       20.03      5.26 o 
   5   5   8        4.20        3.26      4.15 o 
   6   5   8        7.81        8.20      4.71 o 
   7   5   8        9.77        3.01      4.78 o 
  -8   6   8        7.56       12.28      6.57 o 
  -7   6   8        0.05        0.86      6.84 o 
  -6   6   8        9.40       14.44      6.64 o 
  -5   6   8       41.85       51.38      9.08 o 
  -4   6   8        0.72       -6.01      4.40 o 
  -3   6   8      403.74      406.84     28.20 o 
  -2   6   8      457.82      451.73     19.22 o 
  -1   6   8        0.57       -1.12      4.07 o 
   0   6   8       53.25       39.63      7.56 o 
   1   6   8       21.66       27.29      7.24 o 
   2   6   8        1.41       -1.37      3.57 o 
   3   6   8       58.07       56.41      6.15 o 
   4   6   8        1.12        3.38      4.33 o 
   5   6   8        0.04        0.55      3.70 o 
   6   6   8       15.11       11.52      4.46 o 
   7   6   8        7.45        8.00      6.97 o 
  -8   7   8        0.51        0.63      5.13 o 
  -7   7   8       15.44       28.62      7.90 o 
  -6   7   8        1.01        0.85      5.71 o 
  -5   7   8       66.31       87.90     10.99 o 
  -4   7   8       37.40       43.55     12.86 o 
  -3   7   8       39.07       49.77     12.44 o 
  -2   7   8        9.24       23.59      6.48 o 
  -1   7   8        0.04        0.13      4.66 o 
   0   7   8       60.46       61.29     16.17 o 
   1   7   8        2.91        6.93      4.23 o 
   2   7   8       62.47       59.89      6.94 o 
   3   7   8       14.36        8.41      4.05 o 
   4   7   8        5.50        7.84      4.66 o 
   5   7   8        0.18        5.78      4.01 o 
   6   7   8        2.89        5.45      4.37 o 
  -7   8   8        4.21       16.67      9.33 o 
  -6   8   8       44.39       48.47     10.78 o 
  -5   8   8       10.52       17.69      6.67 o 
  -4   8   8       82.23       97.87     16.59 o 
  -3   8   8        7.69        5.33      5.58 o 
  -2   8   8       11.34        4.35      6.43 o 
  -1   8   8       87.84       94.84     10.56 o 
   0   8   8       22.61       22.54      6.67 o 
   1   8   8        2.30        3.05      4.38 o 
   2   8   8        1.24       -3.03      3.50 o 
   3   8   8       22.78       25.91      5.21 o 
   4   8   8        2.46        6.75      4.68 o 
   5   8   8       13.65       16.30      4.77 o 
   6   8   8       16.00       16.38      5.23 o 
  -6   9   8        0.34        4.16      5.71 o 
  -5   9   8        1.30        3.10      5.84 o 
  -4   9   8       13.78       17.00     10.37 o 
  -3   9   8        2.18       -3.72      6.22 o 
  -2   9   8       24.29        4.82     12.03 o 
  -1   9   8       12.17       16.06      6.37 o 
   0   9   8        0.84        1.88      5.25 o 
   1   9   8        0.15        0.23      4.30 o 
   2   9   8        0.69       -3.38      3.53 o 
   3   9   8       34.30       42.21      6.15 o 
   4   9   8       10.77       12.60      5.48 o 
   5   9   8       45.99       59.06      7.26 o 
  -5  10   8        0.36        1.79      6.01 o 
  -4  10   8        7.66        9.95      9.95 o 
  -3  10   8       10.54        9.48      6.43 o 
  -2  10   8        1.41        4.28      8.09 o 
  -1  10   8        1.23        1.81      8.29 o 
   0  10   8        0.53        0.96      9.95 o 
   1  10   8        0.74        1.18      4.68 o 
   2  10   8       15.30        7.80      5.16 o 
   3  10   8        5.93        9.02      4.53 o 
   4  10   8       11.20       17.98      5.98 o 
  -3  11   8        5.29        9.75      6.75 o 
  -2  11   8        4.46        3.25      6.06 o 
  -1  11   8        1.78       -3.73      5.28 o 
   0  11   8        0.08        0.88      8.09 o 
   1  11   8        4.92        5.36      5.38 o 
   2  11   8        3.14        8.27      5.37 o 
  -8   1   9        0.00       10.26      6.73 o 
  -7   1   9        2.66        5.15      5.96 o 
  -6   1   9        0.27       -3.88      4.83 o 
  -5   1   9       16.51       10.37      4.51 o 
  -4   1   9        2.68        4.47      4.23 o 
  -3   1   9        4.87        4.81      5.08 o 
  -2   1   9        1.94        3.50      4.98 o 
  -1   1   9        8.01        3.32      7.05 o 
   0   1   9      120.78      119.83      8.42 o 
   1   1   9       52.45       49.46      6.62 o 
   2   1   9        8.95        4.12      4.01 o 
   3   1   9        6.43       10.76      3.82 o 
   4   1   9        1.82       -4.13      3.20 o 
   5   1   9       29.27       21.24      6.49 o 
   6   1   9        8.36        7.93      4.50 o 
   7   1   9        5.79        5.01      4.40 o 
  -8   2   9        0.07        1.71      6.01 o 
  -7   2   9        0.36       -1.16      4.37 o 
  -6   2   9        1.18        2.61      4.57 o 
  -5   2   9        0.04        1.48      9.33 o 
  -4   2   9       28.13       32.96      7.61 o 
  -3   2   9       21.46       24.35      7.05 o 
  -2   2   9       13.92       30.69      7.18 o 
  -1   2   9       87.32       77.97     14.10 o 
   0   2   9      182.95      182.06     18.66 o 
   1   2   9        6.47        8.29      5.28 o 
   2   2   9       31.67       15.66      5.84 o 
   3   2   9        9.72        8.61      3.89 o 
   4   2   9        0.81       -0.65      3.58 o 
   5   2   9        8.28       11.79      5.21 o 
   6   2   9        6.30       -2.55      3.52 o 
  -8   3   9        0.74        3.47      4.95 o 
  -7   3   9       46.09       47.25      9.21 o 
  -6   3   9        0.30       -3.00      4.96 o 
  -5   3   9        6.94       11.50      5.71 o 
  -4   3   9       30.14       36.71     21.57 o 
  -3   3   9       21.54       19.41     11.20 o 
  -2   3   9       86.39       71.75     13.27 o 
  -1   3   9       45.25       58.48     13.27 o 
   0   3   9       10.71       13.15     14.72 o 
   1   3   9       34.61       36.96      7.90 o 
   2   3   9       24.09       28.35      9.54 o 
   3   3   9       20.88       16.29      5.09 o 
   4   3   9        2.73        4.68      4.61 o 
   5   3   9       30.85       30.02      6.30 o 
   6   3   9        1.54        8.29      4.98 o 
  -8   4   9       22.81       21.31     17.00 o 
  -7   4   9       51.05       52.71      9.53 o 
  -6   4   9       56.89       83.11     10.84 o 
  -5   4   9        0.06       -1.75      5.18 o 
  -4   4   9        5.05        8.52      6.43 o 
  -3   4   9       16.49        9.83      6.14 o 
  -2   4   9        5.51        7.88      8.29 o 
  -1   4   9       12.41        8.91     10.58 o 
   0   4   9        0.09       -0.53      5.81 o 
   1   4   9        0.28       -0.64      5.13 o 
   2   4   9       61.49       65.32      6.48 o 
   3   4   9       17.41       20.05      7.88 o 
   4   4   9       82.02       90.53      8.67 o 
   5   4   9        0.04        5.77      5.47 o 
   6   4   9       24.93       19.78      6.38 o 
  -7   5   9        2.00        8.39      7.05 o 
  -6   5   9       75.26       64.26     10.51 o 
  -5   5   9       39.25       54.98     10.58 o 
  -4   5   9        1.09       12.00      6.30 o 
  -3   5   9        0.09        3.32      8.71 o 
  -2   5   9       39.13       42.72     12.03 o 
  -1   5   9       27.29       34.33      7.47 o 
   0   5   9       13.22       10.27      5.67 o 
   1   5   9        5.51       -3.17      4.83 o 
   2   5   9        0.00        4.75      3.72 o 
   3   5   9       94.26      101.91      9.09 o 
   4   5   9        1.76        2.70      3.88 o 
   5   5   9        8.63       10.64      5.70 o 
   6   5   9        5.70        1.66      9.54 o 
  -7   6   9        0.16        0.56      6.73 o 
  -6   6   9        2.27        4.57      6.30 o 
  -5   6   9        6.66       19.37     10.37 o 
  -4   6   9       33.35       39.47      8.50 o 
  -3   6   9        0.17        9.54      8.71 o 
  -2   6   9       30.19       42.72     12.86 o 
  -1   6   9       25.05       28.17     11.40 o 
   0   6   9        0.49        3.36      5.18 o 
   1   6   9        0.68        0.55      5.18 o 
   2   6   9        0.58        1.52      3.80 o 
   3   6   9        0.53        5.20      4.78 o 
   4   6   9       13.89       14.03      4.70 o 
   5   6   9        6.02        9.10      4.79 o 
  -6   7   9        3.03        3.66      6.18 o 
  -5   7   9       68.71       71.55     11.14 o 
  -4   7   9       51.35       69.67     13.69 o 
  -3   7   9       93.82       91.65     17.00 o 
  -2   7   9        5.81        2.49      9.12 o 
  -1   7   9        0.10        1.26      5.42 o 
   0   7   9        0.82       -5.20      5.13 o 
   1   7   9        2.95        6.87      6.01 o 
   2   7   9        7.65        7.98      5.16 o 
   3   7   9        6.65        9.00      5.16 o 
   4   7   9       21.49       16.81      5.62 o 
  -5   8   9       13.24       18.88      8.03 o 
  -4   8   9        1.76        4.01      6.67 o 
  -3   8   9        1.62        6.22      9.12 o 
  -2   8   9       10.20       25.71     11.20 o 
  -1   8   9       10.35       14.44      6.43 o 
   0   8   9       13.72        7.90      6.26 o 
   1   8   9        2.44        3.26      5.96 o 
   2   8   9        9.44        3.12      5.05 o 
   3   8   9        1.05        6.04      4.76 o 
  -3   9   9        0.52        7.46      9.12 o 
  -2   9   9        2.17        8.92      7.26 o 
  -1   9   9       12.06       16.12      7.07 o 
   0   9   9        0.23        0.68      9.95 o 
   1   9   9        2.49       -1.94      5.83 o 
   2   9   9        8.06        4.16      5.58 o 
  -6   0  10        1.22        1.24      9.12 o 
  -5   0  10       10.67        3.32      8.71 o 
   2   0  10       36.03       40.74      7.90 o 
   3   0  10        2.97        6.57      5.58 o 
   4   0  10        0.44       10.91      5.96 o 
  -6   1  10       10.31       25.71     11.61 o 
  -5   1  10        0.39       -5.39      8.71 o 
  -4   1  10       64.75       52.25     12.86 o 
  -3   1  10       38.92       37.74     11.61 o 
  -2   1  10       11.53        9.95      8.71 o 
  -1   1  10       35.00       54.74     13.27 o 
   0   1  10        8.28       14.52      9.54 o 
   1   1  10        0.91        6.64      8.29 o 
   2   1  10       22.48       26.83      6.04 o 
   3   1  10       16.51       15.46      5.41 o 
   4   1  10        3.27        3.34      4.08 o 
  -6   2  10        0.05       -1.24      8.29 o 
  -5   2  10       21.10       10.78      9.95 o 
  -4   2  10        2.39        3.85      7.46 o 
  -3   2  10        1.81       12.10      5.84 o 
  -2   2  10        5.65        2.40      6.01 o 
  -1   2  10        0.23        9.95      8.71 o 
   0   2  10       19.93       24.47     10.37 o 
   1   2  10       39.30       39.40     12.03 o 
   2   2  10        6.30        0.41      8.29 o 
   3   2  10       12.13        6.52      4.93 o 
   4   2  10       22.93       25.62      6.30 o 
  -6   3  10        0.01       -1.10      5.96 o 
  -5   3  10        5.20        8.82      8.29 o 
  -4   3  10        4.40       10.32      6.87 o 
  -3   3  10       15.49       17.05      7.02 o 
  -2   3  10        3.38        4.98      6.14 o 
  -1   3  10        0.29        2.49      7.88 o 
   0   3  10       17.75        6.64      8.71 o 
   1   3  10       46.17       43.35      8.92 o 
   3   3  10        0.83        9.84      7.46 o 
   4   3  10        5.27        3.29      6.01 o 
  -5   4  10       14.98       21.04      7.85 o 
  -4   4  10        1.10        7.63      6.43 o 
  -3   4  10        3.87       14.89      7.18 o 
  -2   4  10       16.87       19.91      9.95 o 
  -1   4  10       20.00       13.69      9.12 o 
   0   4  10       14.17        2.07      8.29 o 
   1   4  10        1.25        1.76      5.48 o 
   2   4  10        0.96        2.49      8.71 o 
   3   4  10        0.32       -0.19      4.84 o 
  -5   5  10        5.08       11.40      7.33 o 
  -4   5  10        1.88       19.14      7.56 o 
  -3   5  10       15.33        6.22      7.04 o 
  -2   5  10        2.25        7.88      9.54 o 
  -1   5  10       30.05       28.20     12.03 o 
   0   5  10        1.20        0.41      7.46 o 
   1   5  10        7.37        0.70      5.71 o 
   2   5  10        0.99        1.24      8.71 o 
   3   5  10        1.36        5.93      5.16 o 
  -4   6  10       32.65       43.13     13.27 o 
  -3   6  10        2.88        2.24      6.67 o 
  -2   6  10       16.58       22.39     10.78 o 
  -1   6  10        0.18        0.83      9.12 o 
   0   6  10       52.61       46.94     15.76 o 
   1   6  10       16.84       18.49     10.16 o 
   2   6  10        2.05        9.50      6.89 o 
  -1   7  10        0.33       -2.90      8.29 o 
   0   7  10        0.02       -3.73      7.88 o 
                                                 
